# Supplementary material for: Integrating metagenomics and metabolomics to study the gut microbiome and host relationships in sports across different energy systems
Source: Sci Rep. 2025 May 2;15:15356. doi: 10.1038/s41598-025-98973-2 (PMC12048592; doi:10.1038/s41598-025-98973-2)
Supplement: Supplementary file 2 — Supplementary Information 2. [file 41598_2025_98973_MOESM2_ESM.xlsx]

## Sheet: Table S1
Tittle	Supplementary table 1: Abundance of Identified Bacterial Species in Elite Weightlifting and Cycling Athletes
Description	This table presents the relative abundance of bacterial species identified in fecal samples from elite weightlifting and cycling athletes, analyzed through MetaPhlAn. Only species with notable abundance across samples were included, focusing on dominant genera such as Bacteroides, Eubacterium, Prevotella, Firmicutes, Alistipes, and Faecalibacterium. Each column represents individual athletes, all…
#NAME	weightlifter_11	weightlifter_12	weightlifter_13	weightlifter_14	weightlifter_15	weightlifter_16	weightlifter_17	weightlifter_18	weightlifter_19	weightlifter_1	weightlifter_21	weightlifter_22	weightlifter_2	weightlifter_3	weightlifter_4	weightlifter_9	Cyclist_10	Cyclist_11	Cyclist_12	Cyclist_13	Cyclist_14	Cyclist_1	Cyclist_2	Cyclist_3	Cyclist_5	Cyclist_6	Cyclist_7	Cyclist_8	Cyclist_9
Bacteroides_finegoldii	0.2197	0.8024	0.85994	0.46453	0.09706	0	0.07083	0	0.3104	1.17903	1.06275	0.04277	0.08747	0	0.25177	0.0912	0	0	0.14915	0	0.00394	0	0	0	0	0	0.03837	0	0
Faecalibacterium_prausnitzii	2.02244	2.15806	1.76263	1.19765	3.28254	1.07564	3.00209	0.78855	5.15428	3.25608	2.36755	1.53445	4.0927	1.50492	4.36786	1.94576	2.65217	1.72515	2.82549	1.06374	0.94916	3.21319	1.14128	2.65729	1.64584	0.18464	0.70879	8.91034	2.45735
Bacteroides_caccae	0.50141	8.49853	0.5443	1.31678	1.71168	0.01096	0.27914	0.04608	1.03978	0	4.93737	1.04017	0.6797	0	2.15105	0.04981	0	0.00583	0.43518	0.01142	0.17709	0	0	0.29574	0.87129	0	0.13799	0	0
Eubacterium_rectale	12.0343	1.68243	5.95785	0.22176	1.11545	0.09166	0.05148	8.51324	0.655	1.05548	6.01938	0.42726	1.89162	1.2362	4.56547	0.88092	1.64985	3.10202	1.21628	1.78123	1.073	0.58284	0.95119	1.86872	0.17312	0.01107	1.54869	0.43283	1.73137
Prevotella_dentalis	3.0256	0	0	0	0	0	0	0	0	0	0	0	0	0	0	0.03641	0.93835	0	0	1.92628	0	0	0	0	2.06141	0	0	0	0
Wujia_chipingensis	2.59576	1.42584	0.10875	0.2256	1.14539	0.38995	0	0	0.24755	0.19917	0.23535	0.02264	4.31558	0	0.01712	0.03526	0.0697	0.08013	0.04024	0.05216	0.13439	0	0.10142	0.15801	0.00026	0	0.05853	0	0
Simiaoa_sunii	2.5668	0.01371	0.18779	8.13766	0.91051	0.17411	1.25279	0.08717	11.3355	3.13858	0.12463	0.75904	3.50962	0.02265	1.23998	0.85152	0.00875	1.99611	0.37905	0.13215	0.17634	2.03188	0.17261	0.89857	0.00898	0	2.3022	0.04988	0.10172
Oscillibacter_sp_ER4	2.2377	0.45026	0.20599	0.13154	0.19494	0.31788	0.8267	0.09161	0.40466	0.06443	0.25526	0.30603	0.92896	0.27396	0.79298	1.72193	0.34181	0.06188	0.55958	0.39308	0.18316	0.78527	0.14642	0.48246	0.94286	0.06243	0.26674	0.64383	0.03354
Firmicutes_bacterium_CAG_110	0	0.0496	0.046	0.08392	0.0454	0.00947	0.03102	0.07372	0.1415	0.03267	0.00541	0.94396	1.5274	0	0	0	0.09207	0.0052	0.00051	0	0.00551	0.15857	0.091	0.03747	0
Firmicutes_bacterium_CAG_83	0.00114	0.00196	0.00883	0.00317	0.0259	0.04276	0.0148	0.05931	0.00596	0.30917	0.209	0.00295	0.03571	0.03133	0.05403	0.12088	3.20553	0.03529	0.02936	0.24632	0.02499	0.10085	0.06764	0.01749	0.3659
Eubacterium_sp_CAG_581	0	0.02317	0.01148	4.8894	0	0	0.01582	0	0.00193	0	0.04999	0	1.03962	0	0	0	0	0	0	0	0	0	0	0	0
Prevotella_copri	16.578	6.8552	2.71649	0	0	3.77068	0.57645	0	0	25.6424	0	0.77246	0	32.6434	0	13.4383	2.08983	0	3.45052	24.9411	16.7026	1.82704	18.0978	25.8271	1.92686	0.09114	6.81727	3.3221	7.71058
Dialister_sp_CAG_486	1.12404	0	0	0	0	0	0.01113	0	0.04709	0.05505	0	0.00552	0.16762	0.00316	0	0	0	0	0	0	0	0	0	0	0
Bacteroides_ovatus	0	6.23004	0.02072	0.03423	0.74737	1.87133	0.05257	0.45333	0.0385	0.00467	0.78216	1.18276	0	0.03005	1.81446	0.45843	0.14412	0.66917	3.21917	5.0975	9.14401	0.41356	0.10389	1.52794	8.238
Alistipes_obesi	0	0	0	0	3.88684	0.08072	0.1335	0	0.064	0	0.26045	0.81212	0	0.00069	0.30203	0.54692	0.18904	0.62038	0.85759	1.02164	0.09866	2.20524	0.00701	0.00432	1.97646
Clostridiales_Family_XIII_bacterium	0	0	0	0	0	0	0	0	0	0	0	0	0	0	0	0	0	0.10882	0.1256	0	0.04331	0	0.08325	0	0
Turicibacter_sanguinis	0	0	0	0.00186	0	0	0	0	0	0	0	0	0	0	0	0	0.03535	0.01436	0	0.0188	0	0	0	0	0.03695
Alistipes_inops	0	0	0	0	0.05253	0	0	0	0.00612	0	0	0	0	0.01205	0.05701	0.0104	0.05868	3.28422	3.58105	0	0	0.00791	0	0	0
Bacteroides_thetaiotaomicron	0	0	1.28077	0.01223	1.20332	0.6232	0.73816	1.04903	0	0.04323	1.32772	0.03222	0	0.09171	3.88421	1.16226	0.61635	0.33325	0.94884	5.87085	3.36779	0.58694	0	0.12336	5.93935
Roseburia_hominis	0	0.0381	0.17891	0	0	0.01012	0.29381	0.39219	0.00544	0	0.11142	0.1974	0.01463	0.0422	3.6291	0.00567	0.22546	0.27249	0.34705	0.04636	1.21931	0.01916	0.06403	0.34449	0.03968
Prevotella_bivia	0	0	0	0	0	0	0	0	0	0	0	0	0	0	0.13312	0	0	0	0	0.11058	0	0.32187	0.03955	0	0
Bacteroides_uniformis	0	1.56092	0.60219	0.38768	2.2602	0.33575	0.79278	2.0572	0.28494	0	1.34802	1.37869	0	0.5212	14.4235	0.52046	0.85216	3.70067	7.28935	3.86327	3.39062	2.94204	0.02567	0.61876	5.24377
Sutterella_sp_CAG_351	0	0	0	0	0	0	0	0	0	0	0	0	0	0	0	0	0	0	1.96818	1.96497	0	0	0	0.08291	2.0362
Alistipes_indistinctus	0	0	0	0	0	0	0	0	0	0	0.01434	0	0	0	0	0	0.10025	0.06225	0.00362	0	0	0.15784	0.03715	0	0
Flavonifractor_plautii	0	0.07188	0	0	0	0	0	0	0	0	0.0187	0	0	0.08868	0.00203	0.00701	0.1362	0.03959	0.00439	0.03412	0	0	0	0	0.01423
Mesosutterella_multiformis	0	0	0	0	0	0	0	0	0	0	0	0	0	0	0	0	0	0	2.84633	3.27285	0	0	0	0.11391	3.44031
Veillonella_sp_T11011_6	0	0	0	0	0	0.00432	0	0	0	0	0	0.0044	0	0.0075	0.02746	0	0	0	0.00483	0	0.01187	0	0.01376	0	0
Alistipes_shahii	0	0	0.06237	0.58064	0.4506	0	0	1.02588	0.02019	0.00778	1.92089	0.00203	0	0.12317	0.09075	0.23193	0.14325	0.13133	0.85076	0.02139	0.0916	1.39456	0.06915	0.05253	0.02574
Lawsonibacter_asaccharolyticus	0	0	0	0	0	0	0	0	0	0	0	0	0	0.00678	0.00032	0	0.00883	0.00147	0	0	0	0	0	0	0
Eubacterium_sp_CAG_192	0	0	0	0	0	0	0	0	0	0	0	0	0	0	0	0	0.0123	0	0.09188	0.02571	0.00095	0	0	0	0
Firmicutes_bacterium_CAG_24053_14	0	0.01467	0.01323	0.04959	0.02155	0.00216	0.0226	0.17874	0.02536	0.01184	0.03301	0.04549	0.07637	0.00398	0	0.00716	0.01342	0.02139	0.00162	0	0.00579	0.02102	0.03176	0.04525	0
Firmicutes_bacterium_CAG_95	0	0.56638	0.01128	0.02929	0.0102	0	0	0.24667	0.00253	0.00889	0.02358	0.02426	0.09027	0	0	0	0	0.00936	0.01234	0	0.01342	0	0	0	0

## Sheet: Table S2
Tittle	Supplementary table 2: Single Factor Analysis of Microbial Species Differentiating Elite Weightlifting and Cycling Athletes
Description	This table presents microbial species with significant differences between elite weightlifters and cyclists based on differential abundance analysis using MaAsLin2 with a Negative Binomial regression model (NEGBIN). The table includes the effect size (coefficient), standard error (stderr), total sample size (N), p-values (pval), and FDR-adjusted q-values (qval) to assess statistical significance.
feature	metadata	value	coef	stderr	N	pval	qval
Bacteroides_eggerthii	Class	Weightlifting	2.84182	0.0590369	25	0	0
Bacteroides_fragilis	Class	Weightlifting	4.50064	0.0543358	25	0	0
Bacteroides_massiliensis	Class	Weightlifting	1.19756	0.0317145	25	0	0
Bacteroides_plebeius	Class	Weightlifting	-1.8657	0.0405629	25	0	0
Bacteroides_stercoris	Class	Weightlifting	1.87411	0.030529	25	0	0
Bacteroides_thetaiotaomicron	Class	Weightlifting	1.06561	0.0161089	25	0	0
Prevotella_sp_885	Class	Weightlifting	0.99455	0.0189853	25	0	0
Prevotella_sp_CAG_279	Class	Weightlifting	-0.897995	0.0121088	25	0	0
Prevotella_sp_CAG_5226	Class	Weightlifting	-1.05123	0.0103872	25	0	0
Prevotella_sp_CAG_604	Class	Weightlifting	-0.872088	0.00816896	25	0	0
Prevotella_sp_CAG_732	Class	Weightlifting	-2.00033	0.020756	25	0	0
Alistipes_sp_CAG_435	Class	Weightlifting	-0.401142	0.0084192	25	0	0
Lactobacillus_ruminis	Class	Weightlifting	-1.80941	0.0364806	25	0	0
Clostridium_sp_CAG_510	Class	Weightlifting	-1.80088	0.0429039	25	0	0
Clostridium_sp_CAG_710	Class	Weightlifting	-1.58569	0.0247895	25	0	0
Butyrivibrio_sp_CAG_318	Class	Weightlifting	-1.76416	0.034038	25	0	0
Coprococcus_sp_CAG_782	Class	Weightlifting	-1.83021	0.0467338	25	0	0
Succinatimonas_sp_CAG_777	Class	Weightlifting	1.84589	0.0218765	25	0	0
Prevotella_sp_CAG_520	Class	Weightlifting	0.536237	0.0148304	25	2.79898288137804e-286	4.16901134436834e-285
Clostridium_sp_CAG_226	Class	Weightlifting	-1.77501	0.0497158	25	3.5338495910718e-279	5.0003971713666e-278
Clostridium_sp_CAG_1193	Class	Weightlifting	-2.42838	0.0682239	25	1.71762672987387e-277	2.31470649787765e-276
Butyrivibrio_crossotus	Class	Weightlifting	-0.581041	0.0165719	25	2.57960392437137e-269	3.31830868453226e-268
Mycoplasma_sp_CAG_472	Class	Weightlifting	-1.09663	0.0316112	25	1.07255349966542e-263	1.31970713219701e-262
Clostridium_sp_CAG_349	Class	Weightlifting	2.02856	0.0624724	25	2.71095993850309e-231	3.19667359415156e-230
Prevotella_sp_CAG_487	Class	Weightlifting	-1.36694	0.0422046	25	3.98476458949086e-230	4.51075351530365e-229
Eubacterium_sp_CAG_251	Class	Weightlifting	-2.11598	0.0669572	25	3.46649364609314e-219	3.77314500709369e-218
Eubacterium_sp_CAG_841	Class	Weightlifting	1.45299	0.0471274	25	1.00146489179993e-208	1.04968357177549e-207
Methanosphaera_stadtmanae	Class	Weightlifting	-2.87077	0.109758	25	8.56015526878262e-151	8.651871218091e-150
Firmicutes_bacterium_CAG_170	Class	Weightlifting	-1.37814	0.0590407	25	1.6575153849381e-120	1.61750639288787e-119
Bacteroides_cellulosilyticus	Class	Weightlifting	3.31712	0.143411	25	2.30190799315915e-118	2.17146654021347e-117
Clostridium_sp_CAG_813	Class	Weightlifting	-1.05464	0.0463957	25	2.19668913877905e-114	2.00536460088539e-113
Ruminococcus_sp_CAG_624	Class	Weightlifting	-2.54989	0.113819	25	3.68452464488466e-111	3.25850148281987e-110
Ruminococcus_sp_CAG_254	Class	Weightlifting	1.17295	0.0531456	25	6.06249927904736e-108	5.19905241203153e-107
Lachnospira_pectinoschiza	Class	Weightlifting	-0.936159	0.0440788	25	4.22846176140345e-100	3.5195725837564e-99
Phascolarctobacterium_faecium	Class	Weightlifting	3.56312	0.173641	25	1.42500079542801e-93	1.15221492887465e-92
Firmicutes_bacterium_CAG_460	Class	Weightlifting	3.25894	0.159955	25	2.83562195121351e-92	2.22911392275951e-91
Clostridium_sp_CAG_632	Class	Weightlifting	1.97042	0.0992774	25	1.15528264281731e-87	8.83635102479183e-87
Eubacterium_ventriosum	Class	Weightlifting	-2.4714	0.130728	25	1.04078697345682e-79	7.75112403916523e-79
Ruminococcus_sp_CAG_724	Class	Weightlifting	0.907161	0.0502157	25	5.98054683436645e-73	4.33973013878386e-72
Roseburia_sp_CAG_182	Class	Weightlifting	-1.84015	0.105153	25	1.43982438620572e-68	1.01867575324055e-67
Clostridium_sp_CAG_533	Class	Weightlifting	1.14701	0.0677679	25	2.91246119504036e-64	2.01030858096688e-63
Clostridium_sp_CAG_590	Class	Weightlifting	-3.68685	0.218248	25	5.07146419664739e-64	3.41720087536003e-63
Clostridium_sp_CAG_302	Class	Weightlifting	-2.27089	0.142077	25	1.66613586123692e-57	1.09654988076756e-56
Ruminococcus_sp_CAG_403	Class	Weightlifting	-0.518328	0.0326526	25	9.58566515570773e-57	6.1653255433302e-56
Ruminococcus_sp_CAG_330	Class	Weightlifting	3.41936	0.221928	25	1.45715766689107e-53	9.1639026606705e-53
Bacteroides_sp_D2	Class	Weightlifting	2.70581	0.179463	25	2.2875563963344e-51	1.40734447861442e-50
Clostridium_sp_CAG_440	Class	Weightlifting	-3.39475	0.232933	25	4.11446740024555e-48	2.4774346261053e-47
Clostridium_sp_CAG_780	Class	Weightlifting	-0.594725	0.041328	25	5.94910657118733e-47	3.50749408259586e-46
Desulfovibrio_piger	Class	Weightlifting	-0.491093	0.0386251	25	4.92034457123631e-37	2.8417500278773e-36
Roseburia_sp_CAG_10041_57	Class	Weightlifting	3.28725	0.262348	25	5.11110571759533e-36	2.89288583615896e-35
Clostridium_sp_CAG_594	Class	Weightlifting	-0.611087	0.0490039	25	1.08570602014469e-35	6.02460399413623e-35
Sutterella_wadsworthensis	Class	Weightlifting	-0.8826	0.0716308	25	6.93757932875875e-35	3.77564413468986e-34
Clostridium_citroniae	Class	Weightlifting	-2.95293	0.242491	25	4.09801028936469e-34	2.18818285262303e-33
Enterococcus_faecalis	Class	Weightlifting	-2.59202	0.214922	25	1.71229410483308e-33	8.97368947532894e-33
Firmicutes_bacterium_CAG_238	Class	Weightlifting	-0.624254	0.0524871	25	1.27987201458806e-32	6.58552327506221e-32
Firmicutes_bacterium_CAG_791	Class	Weightlifting	-1.71721	0.149331	25	1.32963665306583e-30	6.71941380031483e-30
Clostridium_sp_CAG_470	Class	Weightlifting	2.58567	0.231955	25	7.38346014337847e-29	3.66582319399317e-28
Clostridium_sp_CAG_571	Class	Weightlifting	-0.799958	0.0747972	25	1.07388856877918e-26	5.23983560283634e-26
Prevotella_sp_CAG_1092	Class	Weightlifting	0.376052	0.0362909	25	3.68556259372985e-25	1.76782070173822e-24
Firmicutes_bacterium_CAG_272	Class	Weightlifting	0.915543	0.0891041	25	9.13654912347649e-25	4.30940566990641e-24
Clostridium_sp_CAG_628	Class	Weightlifting	0.824582	0.0820676	25	9.41322635733849e-24	4.36711976906031e-23
Ruminococcus_bromii	Class	Weightlifting	-0.192921	0.0200298	25	5.87754053487219e-22	2.6828128570465e-21
Ruminococcus_sp_CAG_382	Class	Weightlifting	-0.426665	0.0452882	25	4.46310990159515e-21	2.00485730500226e-20
Firmicutes_bacterium_CAG_313	Class	Weightlifting	0.524427	0.0584082	25	2.74094726778528e-19	1.2120126199738e-18
Ruminococcaceae_bacterium_KLE1738	Class	Weightlifting	2.51708	0.284167	25	8.16584854716852e-19	3.55528482899798e-18
Firmicutes_bacterium_CAG_582	Class	Weightlifting	0.484874	0.0570077	25	1.8095167672305e-17	7.75898856251867e-17
Bacteroides_galacturonicus	Class	Weightlifting	-4.16192	0.525684	25	2.43029188810239e-15	1.02652627512385e-14
Clostridium_sp_CAG_448	Class	Weightlifting	-1.78028	0.226124	25	3.46183703252177e-15	1.44073511794656e-14
Firmicutes_bacterium_CAG_114	Class	Weightlifting	2.54508	0.335342	25	3.21150159699289e-14	1.31718108978114e-13
Ruminococcus_lactaris	Class	Weightlifting	-0.260352	0.0347115	25	6.35992924640267e-14	2.57122853818851e-13
Sutterella_sp_CAG_397	Class	Weightlifting	-0.900297	0.129909	25	4.20182021045762e-12	1.6748100275486e-11
Clostridium_sp_CAG_253	Class	Weightlifting	2.7263	0.3955	25	5.45130891969991e-12	2.1426672559376e-11
Phascolarctobacterium_succinatutens	Class	Weightlifting	-0.108326	0.0165878	25	6.55547996588231e-11	2.54137100047218e-10
Desulfovibrionaceae_bacterium	Class	Weightlifting	0.721992	0.113129	25	1.7474322011453e-10	6.68274747194758e-10
Clostridium_sp_CAG_269	Class	Weightlifting	-0.772594	0.122784	25	3.12782927911563e-10	1.1802342479863e-09
Dialister_invisus	Class	Weightlifting	-0.633163	0.101942	25	5.26402508489822e-10	1.96015670924499e-09
Enterococcus_faecium	Class	Weightlifting	1.3271	0.244866	25	5.97097673929129e-08	2.1945278145707e-07
Clostridium_sp_CAG_492	Class	Weightlifting	-0.788559	0.148279	25	1.04866543781006e-07	3.80477331923394e-07
Collinsella_sp_CAG_289	Class	Weightlifting	0.586348	0.112951	25	2.08991799506086e-07	7.48666826078764e-07
Ruminococcaceae_bacterium_D5	Class	Weightlifting	-1.57007	0.324278	25	1.28712803593543e-06	4.55321542712159e-06
Clostridium_sp_CAG_417	Class	Weightlifting	-0.392818	0.0855101	25	4.35203079031147e-06	1.52052433784956e-05
Bacteroides_clarus	Class	Weightlifting	1.07635	0.261658	25	3.8957479377711e-05	0.000134451
Parabacteroides_johnsonii	Class	Weightlifting	0.429393	0.104483	25	3.96202525188351e-05	0.000135091
Dialister_sp_CAG_486	Class	Weightlifting	-6.08542	1.49089	25	4.47014452353614e-05	0.000150601
Odoribacter_splanchnicus	Class	Weightlifting	0.0716442	0.0176742	25	5.04339509664988e-05	0.000167915
Clostridium_sp_CAG_524	Class	Weightlifting	-0.188266	0.0471147	25	6.44483674496546e-05	0.00021208
Dielma_fastidiosa	Class	Weightlifting	-0.823568	0.217427	25	0.000151992	0.000494412
Alistipes_inops	Class	Weightlifting	4.9388	1.41817	25	0.000496712	0.00159738
Firmicutes_bacterium_CAG_95	Class	Weightlifting	-3.06799	0.887613	25	0.000547336	0.00174041
Eubacterium_sp_36_13	Class	Weightlifting	-0.381961	0.116833	25	0.0010782	0.00339034
Clostridium_sp_CAG_221	Class	Weightlifting	-2.88766	0.903622	25	0.00139518	0.00433886
Bacteroides_finegoldii	Class	Weightlifting	3.20826	1.03474	25	0.00193162	0.00590974
Mitsuokella_jalaludinii	Class	Weightlifting	-5.57284	1.7983	25	0.00194207	0.00590974
Prevotella_disiens	Class	Weightlifting	0.58123	0.19167	25	0.0024258	0.00730321
Haemophilus_sp_HMSC71H05	Class	Weightlifting	-1.29817	0.441988	25	0.00331276	0.00986854
Paraprevotella_clara	Class	Weightlifting	4.80215	1.74157	25	0.00582677	0.0171768
Christensenella_minuta	Class	Weightlifting	-1.14715	0.417533	25	0.00600633	0.0175236
Lactococcus_lactis	Class	Weightlifting	1.02754	0.378313	25	0.00660518	0.0190741
Firmicutes_bacterium_CAG_110	Class	Weightlifting	-1.91701	0.70722	25	0.00671558	0.0191971
Romboutsia_ilealis	Class	Weightlifting	-3.13588	1.17828	25	0.00778185	0.0220226
Bilophila_wadsworthia	Class	Weightlifting	2.67257	1.0248	25	0.00911023	0.0255267
Senegalimassilia_anaerobia	Class	Weightlifting	-3.2035	1.26635	25	0.0114154	0.0312149
Prevotella_sp_AM42_24	Class	Weightlifting	-0.0323706	0.0127878	25	0.0113618	0.0312149
Firmicutes_bacterium_CAG_449	Class	Weightlifting	-3.78567	1.49749	25	0.0114712	0.0312149
Roseburia_hominis	Class	Weightlifting	1.77803	0.708773	25	0.0121209	0.0326688
Firmicutes_bacterium_CAG_240	Class	Weightlifting	-2.45337	0.985539	25	0.0127969	0.0341654
Akkermansia_muciniphila	Class	Weightlifting	2.70635	1.10033	25	0.0139099	0.0367896
Firmicutes_bacterium_CAG_24053_14	Class	Weightlifting	-1.1098	0.453546	25	0.0144078	0.0377537
Prevotella_buccalis	Class	Weightlifting	0.450555	0.187173	25	0.0160771	0.0417414
Bacteroides_uniformis	Class	Weightlifting	1.39857	0.589847	25	0.0177369	0.0456322
Firmicutes_bacterium_AM10_47	Class	Weightlifting	-2.69909	1.14242	25	0.0181469	0.0462663
Intestinibacter_bartlettii	Class	Weightlifting	-3.13901	1.33665	25	0.0188531	0.0476378
Lactococcus_garvieae	Class	Weightlifting	-4.42788	1.91099	25	0.0205	0.0513408
Alistipes_putredinis	Class	Weightlifting	2.07711	0.911922	25	0.0227431	0.0559679
Turicibacter_sanguinis	Class	Weightlifting	3.04058	1.33302	25	0.0225498	0.0559679
Blautia_obeum	Class	Weightlifting	1.24497	0.567766	25	0.0283248	0.0691027
Prevotella_stercorea	Class	Weightlifting	-3.55415	1.63021	25	0.0292444	0.0707365
Methanobrevibacter_smithii	Class	Weightlifting	-1.91211	0.911359	25	0.0358977	0.0860936
Prevotella_corporis	Class	Weightlifting	3.00904	1.44439	25	0.0372269	0.087933
Parabacteroides_goldsteinii	Class	Weightlifting	-0.27542	0.132247	25	0.0372861	0.087933
Streptococcus_salivarius	Class	Weightlifting	1.5363	0.748709	25	0.0401763	0.0939661
Ruminococcus_sp_CAG_563	Class	Weightlifting	-3.64383	1.83119	25	0.0466048	0.108108
Bifidobacterium_pseudocatenulatum	Class	Weightlifting	-4.63283	2.3333	25	0.0470862	0.108336

## Sheet: Table S3
Tittle	Supplementary table 3: Abundance of RXN and Related Species Detected Through the Biobakery Workflow
Description	This table presents the results from the HUMAnN 4.0 analysis, showing the abundance of metabolic reactions (RXN) and the species associated with these reactions, as identified through the Biobakery pipeline. The data highlights the distinct enzymatic profiles in the gut microbiota ofcolombian weightlifters and road cyclists
Gene_family	weightlifter_1	weightlifter_11	weightlifter_12	weightlifter_13	weightlifter_14	weightlifter_15	weightlifter_16	weightlifter_17	weightlifter_18	weightlifter_19	weightlifter_2	weightlifter_21	weightlifter_22	weightlifter_3	weightlifter_4	weightlifter_9	Cyclist_1	Cyclist_10	Cyclist_11	Cyclist_12	Cyclist_13	Cyclist_14	Cyclist_2	Cyclist_3	Cyclist_5	Cyclist_6	Cyclist_7	Cyclist_8	Cyclist_9
UNGROUPED_s__Prevotella_copri	231279	132786	174787	285655	0	143826	22307.4	173703	163368	440072	0	11383.3	0	348132	0	306042	125970	156862	170944	356270	267626	174117	350031	350499	96157.1	16121.5	336470	54788.6	300452
1.5.1.20-RXN_s__Prevotella_copri	49.874	28.4429	9.21802	80.72	0	16.7625	1.31634	52.8075	49.7508	100.546	0	3.16568	0	77.1476	0	61.5299	26.1137	0	27.4415	86.143	53.508	38.3497	61.3459	73.6461	22.5598	2.11189	61.6884	9.48587	42.4482
1.5.1.7-RXN_s__Prevotella_copri	26.1023	13.8529	23.869	70.7154	0	17.3689	1.28661	45.1673	39.8153	69.8361	0	1.0043	0	27.3148	0	47.2202	23.6378	29.9562	27.3414	45.2221	24.8808	33.149	43.018	25.7294	14.3325	2.71786	43.2496	3.98682	48.7109
1.8.4.8-RXN_s__Prevotella_copri	0	2.34064	0	0	0	0	0.664845	0	0	2.23121	0	0	0	0	0	0	3.61895	0	0	7.82514	0	0.554109	15.0663	0	0	0	6.49053	0	22.1234
1TRANSKETO-RXN_s__Prevotella_copri	9.39847	6.77346	3.01096	0	0	2.7755	1.11015	0	0	12.5516	0	0.319936	0	19.3056	0	9.72085	1.44828	0	2.61343	16.3322	18.7879	1.40801	23.1796	20.1446	2.46771	0.775517	2.6721	4.09036	7.43433
2-ISOPROPYLMALATESYN-RXN_s__Prevotella_copri	11.281	10.9536	27.0023	57.9516	0	8.58021	0.910375	33.4816	33.0332	44.2915	0	0.233234	0	8.93934	0	36.7683	15.8526	35.7163	23.0103	23.0714	9.72185	21.7494	28.8485	7.54663	9.52534	2.27472	40.8365	0	34.9283
2.1.1.63-RXN_s__Prevotella_copri	41.5728	34.0866	29.7519	83.986	0	22.8406	2.3441	33.6119	51.6823	95.2751	0	0	0	54.0048	0	64.1081	13.7591	29.8954	34.4919	21.4021	58.4581	43.1389	52.2608	78.7678	12.578	1.02543	72.3058	8.97327	46.4341
2.1.3.9-RXN_s__Prevotella_copri	78.3582	34.2782	90.9959	66.2087	0	28.9027	2.64471	42.9386	40.9831	162.411	0	3.78696	0	120.481	0	108.027	29.0312	88.2146	50.5655	117.841	82.7631	32.2754	113.175	102.668	14.8944	5.8995	112.49	14.0672	88.8258
2.3.1.179-RXN_s__Prevotella_copri	41.9352	27.1416	44.8802	78.28	0	20.7059	1.48055	13.5548	46.7092	98.8507	0	1.56579	0	51.7475	0	59.6664	16.2128	47.105	36.9441	60.6675	41.1197	38.6872	91.892	48.8797	17.5328	1.57053	38.1653	8.02467	62.2208
2.3.1.180-RXN_s__Prevotella_copri	29.4103	21.813	32.8743	78.4356	0	17.2454	1.46517	46.6921	45.5961	74.0324	0	1.40809	0	34.1086	0	60.4136	25.2691	35.3424	32.5267	53.6695	27.0524	33.2604	57.1062	31.5212	14.8386	2.52827	59.7213	4.74135	51.6864
2.4.1.129-RXN_s__Prevotella_copri	15.1907	12.0843	19.9161	58.4057	0	9.40193	1.03698	35.6734	35.0379	52.406	0	0.898113	0	15.3341	0	37.585	14.6362	21.5644	22.7118	31.4098	15.422	27.4985	27.9328	14.9884	10.9253	1.24406	36.4337	2.89792	27.4286
2.4.1.212-RXN_s__Prevotella_copri	0	0.968905	3.20281	0	0	2.23421	0	0	0	0	0	0	0	0	0	0.846428	7.18316	0	11.1699	0	8.34543	8.08574	0	19.3988	0	0.157926	15.2651	7.16345	0
2.5.1.19-RXN_s__Prevotella_copri	0	5.7575	0	80.3748	0	4.0367	0.997414	48.7244	45.3333	37.4327	0	0	0	0	0	20.6484	13.28	0	19.4064	19.5786	1.43671	34.2621	2.17065	0	15.3673	1.71779	33.4611	0	14.3408
2.5.1.64-RXN_s__Prevotella_copri	35.074	19.1734	25.5737	69.5116	0	16.7939	1.52833	39.1763	39.6774	72.7405	0	1.52181	0	44.5041	0	54.8449	17.3762	24.6331	25.4773	59.8508	34.1807	31.1377	46.668	41.993	13.2677	0.794198	51.3541	5.89673	33.1442
2.7.1.148-RXN_s__Prevotella_copri	25.2323	16.9473	5.49505	63.7618	0	9.78588	1.8044	36.7498	34.0576	57.8723	0	2.04858	0	46.3919	0	37.7267	17.8459	0	19.6465	49.7572	31.6061	27.6742	38.5141	34.7422	13.162	2.02212	35.8422	5.5577	28.5092
2.7.1.90-RXN_s__Prevotella_copri	21.7225	16.2122	31.7892	59.4431	0	15.807	1.27231	33.6727	31.9737	62.5541	0	0.721294	0	20.7677	0	44.1251	18.5327	42.3427	25.8015	32.463	20.2227	28.426	49.5853	17.9263	12.4353	2.56189	45.7062	3.09525	43.2443
2.7.10.1-RXN_s__Prevotella_copri	10.0415	2.26677	4.22083	0	0	2.90824	0.266754	0	0	23.5957	0	0.616112	0	2.06125	0	4.94219	5.05507	0	4.60721	4.46561	18.8677	1.58874	25.0918	30.8057	2.93049	0	4.03088	5.06669	6.24269
2.7.13.3-RXN_s__Prevotella_copri	50.5239	56.2341	75.0985	139.915	0	39.9999	6.1951	102.529	76.3508	317.443	0	2.61203	0	66.0877	0	131.765	47.4872	63.0528	110.927	133.629	97.6744	92.9856	165.526	215.197	62.6515	8.07845	107.163	20.8243	114.253
2.7.7.13-RXN_s__Prevotella_copri	5.73398	1.48443	1.46901	0	0	1.69267	0	0	0	6.19669	0	0.331698	0	9.68483	0	4.86535	0.778569	0	1.38132	8.58904	7.00014	1.33813	6.05679	9.51896	0.795956	0.134005	2.70878	1.29578	2.15097
2.7.7.33-RXN_s__Prevotella_copri	0	0	0	0	0	0	0	0	0	0	0	0	0	0	0	0	12.6558	0	0	0	0	0	0	0	0	0	0	0	0
2.7.7.60-RXN_s__Prevotella_copri	34.4367	16.4832	5.32916	76.3376	0	12.8531	1.7379	51.8409	46.779	74.9055	0	2.17061	0	51.8652	0	49.5927	19.709	4.58459	25.0822	65.822	42.435	32.1438	42.4365	46.7501	21.0036	2.09406	49.8358	7.37349	37.1223
2.7.7.8-RXN_s__Prevotella_copri	58.5896	28.6974	47.3266	86.8716	0	18.6572	1.89398	24.119	49.3298	135.01	0	2.30692	0	69.9093	0	60.197	20.223	50.4515	37.8803	69.7524	72.5985	44.3358	107.98	121.337	51.2855	2.0758	46.813	8.12669	78.2342
2PGADEHYDRAT-RXN_s__Prevotella_copri	65.029	38.4888	45.3893	84.9448	0	25.5471	3.31537	39.9275	49.357	119.972	0	2.28008	0	69.0693	0	51.5609	14.9793	53.7801	45.2953	54.4759	54.3522	38.279	94.0568	64.6893	18.1278	2.84582	64.5588	26.9762	59.7118
2TRANSKETO-RXN_s__Prevotella_copri	9.39847	6.77346	3.01096	0	0	2.7755	1.11015	0	0	12.5516	0	0.319936	0	19.3056	0	9.72085	1.44828	0	2.61343	16.3322	18.7879	1.40801	23.1796	20.1446	2.46771	0.775517	2.6721	4.09036	7.43433
3-CH3-2-OXOBUTANOATE-OH-CH3-XFER-RXN_s__Prevotella_copri	25.3647	13.8837	8.69718	0	0	9.78078	1.86569	0	0	36.6451	0	1.23438	0	48.885	0	25.7012	4.47024	0	7.07438	41.0708	34.6376	3.45698	34.2855	38.0794	3.66988	0.244809	13.6211	6.71915	16.6157
3-DEHYDROQUINATE-DEHYDRATASE-RXN_s__Prevotella_copri	44.2955	20.1448	14.6696	0	0	16.5274	2.12463	0	0	50.5259	0	1.94534	0	62.2749	0	37.0175	8.51526	0	12.3791	55.8382	47.4707	6.13174	45.1534	50.8361	6.05595	0.127445	20.2582	8.12232	18.127
3-OXOACYL-ACP-SYNTH-BASE-RXN_s__Prevotella_copri	41.9352	27.1416	44.8802	78.28	0	20.7059	1.48055	13.5548	46.7092	98.8507	0	1.56579	0	51.7475	0	59.6664	16.2128	47.105	36.9441	60.6675	41.1197	38.6872	91.892	48.8797	17.5328	1.57053	38.1653	8.02467	62.2208
3.1.11.2-RXN_s__Prevotella_copri	38.2574	21.193	9.40169	32.5045	0	12.6386	1.634	8.66553	18.4668	57.5053	0	3.71502	0	70.2494	0	36.6987	14.4146	0	13.0907	63.4117	52.4301	11.2889	48.1436	75.6831	8.36891	1.07204	23.4456	8.10453	21.2229
3.1.11.6-RXN_s__Prevotella_copri	87.0846	50.8242	44.4868	134.446	0	46.8905	4.14866	106.4	95.4254	197.356	0	3.12374	0	127.61	0	172.497	53.1116	63.7619	65.6987	162.775	115.511	77.5742	120.818	124.038	37.1496	4.3213	110.713	16.4338	113.692
3.1.13.1-RXN_s__Prevotella_copri	39.0949	25.9931	12.1942	41.6474	0	17.6393	1.68846	24.0578	24.1459	69.5744	0	2.12715	0	60.0786	0	56.2441	17.8716	0	23.5757	60.7778	47.2604	30.925	57.9348	55.9037	12.4564	1.80635	34.2618	7.76056	33.7514
3.1.21.3-RXN_s__Prevotella_copri	1.31254	22.0462	0	48.2673	0	18.5876	1.72976	0	27.8454	75.0522	0	3.32873	0	141.653	0	45.5965	3.90129	0.0146881	1.95501	80.1588	33.7232	44.3203	53.1053	19.9888	23.3063	1.14929	42.0554	11.3682	20.1429
3.1.26.11-RXN_s__Prevotella_copri	27.4374	21.2298	4.09184	78.3591	0	11.2363	2.23648	56.9965	43.527	59.0092	0	1.72075	0	35.0362	0	44.3625	23.7438	0	25.6011	55.2067	33.615	42.7108	33.4503	35.6636	16.7923	3.12739	46.5098	4.77076	36.9174
3.1.26.3-RXN_s__Prevotella_copri	38.4067	26.315	14.5455	100.69	0	23.8793	3.1313	55.672	55.029	100.277	0	1.88365	0	56.0486	0	70.2785	28.8659	0	35.2562	75.9047	46.4362	51.1218	69.1882	56.0183	22.5116	3.84118	65.0549	8.85084	54.4687
3.1.26.4-RXN_s__Prevotella_copri	38.1855	33.1749	41.2341	213.859	0	30.8272	3.61741	117.989	120.745	163.884	0	2.26726	0	57.398	0	104.207	48.3898	44.266	69.1901	103.899	47.9616	88.1517	80.4434	46.0782	34.7132	5.52104	120.717	8.48011	97.8814
3.1.26.5-RXN_s__Prevotella_copri	40.4016	22.2111	8.18332	101.51	0	17.0177	2.14773	60.3069	53.6992	91.6891	0	3.87393	0	70.0006	0	70.5318	26.6623	0	36.7497	78.7952	52.7581	43.2557	52.2923	66.2993	20.3757	2.79932	54.8477	9.34081	29.7503
3.2.1.1-RXN_s__Prevotella_copri	84.7263	39.5581	69.8574	146.184	0	70.4723	4.4047	81.8037	81.6346	164.657	0	1.75226	0	75.141	0	66.778	42.5099	42.6391	57.8531	75.6788	87.96	74.3536	115.161	108.33	58.5798	4.51891	117.222	5.19227	88.7424
3.2.1.21-RXN_s__Prevotella_copri	66.0384	60.0372	60.089	38.8877	0	47.9186	4.25701	19.5052	19.6762	223.214	0	4.70923	0	196	0	119.86	50.3907	14.9727	64.5532	113.632	92.9081	9.7037	120.043	174.696	19.9766	4.06155	86.2284	25.3157	88.1868
3.2.1.23-RXN_s__Prevotella_copri	196.404	100.895	193.995	338.612	0	94.3488	19.3979	262.741	190.726	453.647	0	7.92513	0	210.374	0	319.943	120.152	226.165	183.721	320.771	186.876	166.579	314.851	188.412	70.9493	12.8095	288.445	27.6549	280.147
3.2.1.55-RXN_s__Prevotella_copri	136.62	69.3005	114.881	116.561	0	91.806	6.88784	77.6285	65.8254	222.429	0	6.28273	0	188.15	0	199.321	71.6077	115.335	78.5504	223.363	144.628	46.6353	249.367	196.338	40.0947	8.99584	195.119	30.2714	160.589
3.2.1.73-RXN_s__Prevotella_copri	33.8659	0	0	0	0	0	0	0	0	0	0	0	0	0	0	4.29674	0	0	8.2405	0	0.969238	0	22.3994	27.1179	0	0	0	6.71937	0
3.2.1.78-RXN_s__Prevotella_copri	0	3.35551	4.95312	77.851	0	3.46027	0.76114	42.1594	42.0926	33.1941	0	0	0	0	0	18.0404	11.7475	0	16.3513	12.2455	0	21.6904	2.91242	0	7.97428	1.65506	31.288	0	10.6028
3.2.1.8-RXN_s__Prevotella_copri	105.839	55.166	90.4063	153.722	0	108.738	10.8172	87.4043	88.9016	214.52	0	4.54484	0	144.945	0	188.54	74.0699	106.297	79.02	192.547	125.04	95.5517	201.527	129.938	35.0075	9.88245	160.222	16.2971	155.148
3.2.1.80-RXN_s__Prevotella_copri	26.6604	9.53079	7.65803	0	0	4.50464	0.30884	15.5541	6.44203	60.9095	0	0.573201	0	52.6275	0	13.5525	1.99892	0	15.8279	24.7447	32.6088	8.2195	43.5547	20.2456	7.54547	1.32013	21.8096	8.00011	12.6384
3.2.1.89-RXN_s__Prevotella_copri	23.8803	23.6144	30.3253	89.8946	0	20.3538	2.04473	64.4612	54.8851	101.148	0	2.10065	0	26.5161	0	52.075	19.9382	14.6768	31.5057	64.6603	27.7936	35.9226	69.706	48.1188	18.837	2.65121	61.8974	7.02805	68.9185
3.4.11.18-RXN_s__Prevotella_copri	38.6075	31.7245	31.9412	98.2895	0	23.6502	3.7671	49.3735	56.3385	93.3282	0	1.33529	0	64.6986	0	73.4081	40.2977	24.5109	55.6606	78.7272	52.5237	63.9059	81.0373	64.9041	22.2368	4.02078	70.7647	8.77459	61.3579
3.4.11.4-RXN_s__Prevotella_copri	29.8516	18.563	18.8016	69.9561	0	15.3184	1.5181	37.5546	38.5687	71.3817	0	1.28688	0	43.115	0	48.861	17.9829	19.215	25.6752	56.8454	37.0542	30.3797	43.1821	36.8504	15.5075	1.93266	46.4971	5.54386	38.4752
3.4.11.5-RXN_s__Prevotella_copri	32.6994	21.0801	32.0485	68.8841	0	26.2343	1.06583	25.9352	39.5552	69.2292	0	1.1488	0	32.8237	0	44.4909	14.7963	32.0262	20.996	42.2077	23.0965	33.6978	57.7292	10.787	10.2955	3.20734	77.1924	0	34.6321
3.4.14.12-RXN_s__Prevotella_copri	81.312	37.5975	21.0301	0	0	40.3865	1.8275	0	0	78.0653	0	6.33136	0	129.403	0	63.0179	23.0878	0.852681	16.7324	108.028	95.1293	8.70743	118.174	139.416	14.6504	3.83677	28.2024	21.0797	63.2965
3.4.16.4-RXN_s__Prevotella_copri	35.0164	11.7842	5.13317	0	0	7.91747	0.966217	0	0	31.8539	0	1.60731	0	45.301	0	22.5324	5.91966	0	6.19134	37.001	34.4204	3.94603	29.9754	48.9294	4.42618	0.289791	10.4731	6.42521	15.2181
3.4.17.8-RXN_s__Prevotella_copri	35.0164	11.7842	5.13317	0	0	7.91747	0.966217	0	0	31.8539	0	1.60731	0	45.301	0	22.5324	5.91966	0	6.19134	37.001	34.4204	3.94603	29.9754	48.9294	4.42618	0.289791	10.4731	6.42521	15.2181
3.4.21.53-RXN_s__Prevotella_copri	24.3788	15.5735	5.03705	67.1668	0	10.717	1.85505	38.019	37.9517	64.2764	0	1.39532	0	49.1029	0	40.5329	16.0338	0	20.3361	50.9452	39.046	32.003	29.5993	38.3805	14.8083	2.10727	39.5591	4.70868	25.9933
3.4.21.89-RXN_s__Prevotella_copri	43.5331	27.0216	35.5183	76.126	0	18.8824	1.93352	50.9934	44.5228	113.617	0	1.10337	0	56.199	0	87.2417	31.3531	32.377	38.0056	82.2866	63.7172	39.5195	82.3034	60.655	15.3409	2.89229	63.4953	9.89367	71.1179
3.4.21.92-RXN_s__Prevotella_copri	31.3739	20.9073	21.6694	68.1331	0	17.8251	1.48618	42.581	42.7892	72.1864	0	1.55051	0	44.5311	0	55.386	24.7792	22.0951	27.8332	57.4641	33.8224	33.4427	55.7025	40.2207	13.8998	1.73737	51.7669	6.5142	52.1704
3.4.22.40-RXN_s__Prevotella_copri	69.5509	32.552	20.1387	0	0	19.7148	2.5708	0	0.138787	87.4954	0	5.46536	0	106.497	0	84.6197	19.5771	0.124623	15.0621	104.885	92.7344	9.03563	124.966	89.2417	12.9662	0.700948	24.6669	18.6085	39.099
3.5.1.27-RXN_s__Prevotella_copri	32.7763	17.3894	19.8524	64.5054	0	18.0601	1.52287	40.6085	33.5889	62.5436	0	1.8015	0	43.6543	0	47.5397	18.9819	18.6527	24.5631	55.3972	31.8019	30.511	45.3757	35.7427	14.2189	2.25791	47.0372	5.09221	36.0828
3.5.1.88-RXN_s__Prevotella_copri	32.7763	17.3894	19.8524	64.5054	0	18.0601	1.52287	40.6085	33.5889	62.5436	0	1.8015	0	43.6543	0	47.5397	18.9819	18.6527	24.5631	55.3972	31.8019	30.511	45.3757	35.7427	14.2189	2.25791	47.0372	5.09221	36.0828
3PGAREARR-RXN_s__Prevotella_copri	41.3251	26.6121	36.3502	67.2686	0	20.4589	1.62326	24.3269	37.3893	75.1603	0	1.46086	0	45.0699	0	29.4491	16.7618	38.6622	27.7087	34.3254	34.7807	31.7831	70.7869	36.749	13.4536	1.95692	32.7442	5.82779	36.6704
4.3.1.17-RXN_s__Prevotella_copri	23.1057	10.183	3.37349	0	0	6.92481	0.84689	0	0	25.9098	0	0.973313	0	40.7882	0	17.0255	4.69687	0	5.20557	33.7346	27.0641	3.523	26.7836	31.8553	2.81433	0.410311	11.4357	5.50054	11.5104
4OH2OXOGLUTARALDOL-RXN_s__Prevotella_copri	0	0	0	0	0	0.682743	0	0	0	0	0	0	0	0	0	6.5822	1.11187	0	0	1.67841	0	0	0	0	0	0	0	0	0
5-DEHYDRO-2-DEOXYGLUCONOKINASE-RXN_s__Prevotella_copri	14.6631	12.9175	18.4776	55.3014	0	5.18001	1.50967	39.5895	30.3665	49.344	0	0.653782	0	16.8284	0	24.9657	14.4169	19.7044	23.4288	20.945	20.5224	28.9808	35.2365	17.0681	12.421	1.87668	29.5436	2.95118	21.6443
5-FORMYL-THF-CYCLO-LIGASE-RXN_s__Prevotella_copri	28.1303	19.4694	6.20661	78.966	0	12.7383	2.28408	46.7823	43.7912	69.8899	0	1.47718	0	47.5913	0	48.5366	18.5423	0	23.9265	61.3878	40.141	36.0297	31.4578	43.9474	15.5225	2.27686	48.8244	6.69878	21.5878
5-NUCLEOTID-RXN_s__Prevotella_copri	0	6.21675	0	85.2022	0	3.03483	0.586151	46.071	48.3836	37.7748	0	0	0	0	0	21.2508	14.5915	0	18.9579	21.4627	3.34956	32.6095	4.61374	0	11.1631	1.6701	35.698	0	14.0572
5.3.1.17-RXN_s__Prevotella_copri	34.3979	23.0185	35.8653	28.153	0	11.2895	1.4875	38.5308	15.9222	78.2168	0	1.74849	0	49.4039	0	50.0211	20.1069	39.6596	34.1547	55.9649	39.2643	3.96897	66.9174	44.0749	8.99105	2.43144	20.1065	6.49059	41.0771
6.3.2.10-RXN_s__Prevotella_copri	32.6176	22.156	34.3084	76.0665	0	22.042	1.74666	50.1785	44.2842	91.4431	0	2.00841	0	41.125	0	71.9543	24.638	40.6499	34.3784	62.9283	42.0264	34.6669	72.2139	38.0023	16.3227	2.38675	60.9102	6.07198	63.6823
6PFRUCTPHOS-RXN_s__Prevotella_copri	56.6773	12.6948	12.0539	0	0	11.2744	1.73291	0	0	60.509	0	1.02841	0	66.8646	0	32.1187	6.25266	0.838496	17.6444	44.3904	49.9789	7.04119	38.6374	87.7265	3.77317	0.303183	14.2206	8.59514	17.9904
ACETATEKIN-RXN_s__Prevotella_copri	40.6512	26.2409	40.2005	74.2007	0	16.1768	2.0425	42.9616	42.6579	90.3203	0	1.69772	0	51.0419	0	52.9584	23.6226	45.913	36.8947	50.5843	44.0626	32.9471	83.3456	43.7448	17.7238	2.88759	51.8243	7.70629	66.5337
ACETOLACTREDUCTOISOM-RXN_s__Prevotella_copri	36.0362	19.4856	38.4132	64.0945	0	11.0429	1.35786	13.1873	36.7095	68.977	0	1.39451	0	45.5563	0	37.8637	12.2533	37.8867	28.9015	46.1278	36.1508	22.0712	54.9397	38.409	11.6285	0.753421	22.7136	6.69463	37.7515
ACETOLACTSYN-RXN_s__Prevotella_copri	50.4667	21.8011	14.0656	16.133	0	13.8356	1.6082	4.6573	9.53351	60.5546	0	2.5166	0	73.1174	0	41.0129	13.3234	0	17.2882	69.2473	56.9501	14.8612	61.4913	69.4108	11.7034	0.66108	28.13	12.0345	31.1326
ACETOOHBUTREDUCTOISOM-RXN_s__Prevotella_copri	36.0362	19.4856	38.4132	64.0945	0	11.0429	1.35786	13.1873	36.7095	68.977	0	1.39451	0	45.5563	0	37.8637	12.2533	37.8867	28.9015	46.1278	36.1508	22.0712	54.9397	38.409	11.6285	0.753421	22.7136	6.69463	37.7515
ACETOOHBUTSYN-RXN_s__Prevotella_copri	50.4667	21.8011	14.0656	16.133	0	13.8356	1.6082	4.6573	9.53351	60.5546	0	2.5166	0	73.1174	0	41.0129	13.3234	0	17.2882	69.2473	56.9501	14.8612	61.4913	69.4108	11.7034	0.66108	28.13	12.0345	31.1326
ACETYLGLUTKIN-RXN_s__Prevotella_copri	43.8572	24.6423	42.8266	79.8997	0	23.44	1.8701	41.898	47.1942	106.351	0	1.78896	0	45.7399	0	76.949	26.9456	45.5814	32.247	73.941	42.0577	34.2058	77.9851	46.9098	16.584	2.75421	57.3699	6.92851	76.1379
ACETYLORNTRANSAM-RXN_s__Prevotella_copri	25.4752	16.3574	43.3474	82.258	0	28.7331	2.09592	60.093	53.1651	66.2106	0	2.14814	0	23.8811	0	38.2768	18.1853	46.9243	36.1269	35.6745	28.1918	26.6471	46.5139	40.7549	26.5102	2.43851	53.3521	6.73702	54.7395
ACSERLY-RXN_s__Prevotella_copri	42.7386	25.6249	41.0893	83.786	0	23.2278	1.62997	34.1019	46.9151	106.277	0	1.6684	0	49.9419	0	62.3904	28.295	47.3123	35.1916	67.5327	44.0812	39.9601	82.6446	43.7712	17.664	6.11809	50.9263	6.42649	63.2042
ADENOSYLHOMOCYSTEINE-NUCLEOSIDASE-RXN_s__Prevotella_copri	14.6869	14.9654	29.9075	113.494	0	16.6026	0.851425	47.7974	66.2701	64.7849	0	2.21317	0	0	0	47.5786	19.857	43.9487	27.9558	40.7038	11.3892	32.4568	35.582	10.4291	12.3714	1.75619	48.561	0	32.9174
ADENPHOSPHOR-RXN_s__Prevotella_copri	6.54433	9.67944	15.2384	68.0545	0	8.61379	0.840484	44.5201	39.0598	48.4148	0	0	0	3.40963	0	34.8697	18.1015	26.3972	25.0319	23.2764	7.43097	30.2349	27.9787	5.72489	10.7384	2.01271	41.9009	0	31.5203
ADENPRIBOSYLTRAN-RXN_s__Prevotella_copri	15.2529	15.5295	35.2591	108.673	0	18.8823	1.86338	63.7233	64.754	92.3643	0	0.669185	0	6.8577	0	61.0385	34.8071	34.268	38.8883	40.3641	32.1096	51.4514	57.4214	16.8405	16.5573	4.53231	67.6821	1.21622	55.3076
ADENYL-KIN-RXN_s__Prevotella_copri	35.1532	22.5251	36.6746	78.0356	0	18.0615	1.31028	53.2326	44.0421	88.8073	0	1.34765	0	45.7693	0	64.7647	28.3978	39.3562	30.9465	62.0657	35.1118	33.8298	67.4948	39.7392	13.7866	3.39563	55.1728	7.17903	51.5919
ADENYLOSUCCINATE-SYNTHASE-RXN_s__Prevotella_copri	20.8813	14.9639	24.0269	67.5545	0	11.885	1.29515	35.4797	33.8094	57.3909	0	0.681071	0	26.2934	0	43.234	19.4656	30.4883	24.384	40.2214	21.5661	29.1213	43.9755	21.0132	11.9486	2.84861	47.41	3.51428	40.3842
ADOMET-DMK-METHYLTRANSFER-RXN_s__Prevotella_copri	35.83	22.8438	36.0539	73.4053	0	22.8373	1.68872	43.9333	45.9373	87.7077	0	1.92457	0	50.3482	0	74.8743	25.5034	46.6953	34.4748	69.2837	40.7331	39.3282	71.8028	46.5627	16.9686	2.89231	63.9519	7.70956	65.4233
AGMATINE-DEIMINASE-RXN_s__Prevotella_copri	17.2656	3.83937	3.56322	0	0	3.11468	0.192191	0	0	24.9206	0	0.388614	0	15.3909	0	5.69719	1.50707	0	3.46604	11.8845	13.6956	3.05242	10.4914	24.3262	1.36953	0.268998	1.17402	5.3796	5.81706
AICARSYN-RXN_s__Prevotella_copri	14.3452	13.8702	22.8192	77.1302	0	12.0546	0.855019	41.6331	42.8167	58.594	0	0.389104	0	14.3172	0	46.2114	22.4498	24.8154	25.9583	38.5145	14.3617	34.3036	37.8725	14.0314	12.7535	3.30112	43.736	2.27337	41.3621
ALANINE--TRNA-LIGASE-RXN_s__Prevotella_copri	31.9663	19.0243	30.5372	59.0066	0	16.3232	1.39442	38.5753	34.1979	87.7802	0	0.890861	0	37.0498	0	39.9469	16.0166	41.8841	27.3041	41.1775	44.9526	26.9509	64.9766	68.2391	33.548	2.02899	42.4056	3.4207	47.0559
ALANINE-DEHYDROGENASE-RXN_s__Prevotella_copri	34.8335	12.9682	7.03838	0	0	10.8774	1.64914	0.274594	0	45.6271	0	1.83646	0	52.9483	0	33.5317	16.9739	0	6.59182	54.643	28.2717	8.87649	39.192	51.1845	0	0.437544	19.5244	8.93005	30.5697
ALARACECAT-RXN_s__Prevotella_copri	14.6568	12.9156	22.4034	80.3497	0	11.6634	1.43124	46.7086	43.3976	59.1409	0	0.677934	0	19.4545	0	45.5859	18.0492	27.1709	26.2769	38.7412	16.2441	30.8791	32.0824	15.6408	13.9504	2.43361	46.7269	2.46259	36.4464
ALCOHOL-DEHYDROG-GENERIC-RXN_s__Prevotella_copri	17.6092	6.01282	59.2126	0	0	12.8058	0	0	0	35.0405	0	0	0	0	0	37.0688	8.895	83.593	20.1281	16.6996	0	0	30.4078	0	0	0	34.4407	0	40.267
ALCOHOL-DEHYDROG-RXN_s__Prevotella_copri	17.6092	6.01282	59.2126	0	0	12.8058	0	0	0	35.0405	0	0	0	0	0	37.0688	8.895	83.593	20.1281	16.6996	0	0	30.4078	0	0	0	34.4407	0	40.267
ALCOHOL-DEHYDROGENASE-NADPORNOP+-RXN_s__Prevotella_copri	47.9809	7.54636	46.9875	0	0	17.5911	1.65996	0	0	67.8248	0	1.5223	0	53.4034	0	53.2181	9.74973	54.8719	18.483	62.8074	31.2886	4.72691	65.9813	51.3487	0	0.635505	28.0845	7.76703	56.0863
ALDOSE-1-EPIMERASE-RXN_s__Prevotella_copri	9.26155	11.5686	15.0144	60.1147	0	10.1033	1.01928	35.4292	33.3582	41.1616	0	0.173671	0	10.9023	0	34.7539	16.9463	22.2354	19.7081	24.3966	11.3009	26.1937	28.6178	6.76666	9.71916	2.15749	37.8257	0	29.4535
ALDOSE1EPIM-RXN_s__Prevotella_copri	9.26155	11.5686	15.0144	60.1147	0	10.1033	1.01928	35.4292	33.3582	41.1616	0	0.173671	0	10.9023	0	34.7539	16.9463	22.2354	19.7081	24.3966	11.3009	26.1937	28.6178	6.76666	9.71916	2.15749	37.8257	0	29.4535
ALPHA-AMYL-RXN_s__Prevotella_copri	84.7263	39.5581	69.8574	146.184	0	70.4723	4.4047	81.8037	81.6346	164.657	0	1.75226	0	75.141	0	66.778	42.5099	42.6391	57.8531	75.6788	87.96	74.3536	115.161	108.33	58.5798	4.51891	117.222	5.19227	88.7424
ALPHAGALACTOSID-RXN_s__Prevotella_copri	57.7998	54.7977	46.8334	214.97	0	39.8201	3.36874	123.014	120.174	183.106	0	3.11396	0	70.2954	0	135.703	60.6718	59.0939	77.0674	125.768	61.2563	98.7891	129.758	87.4551	42.5234	8.53491	128.713	11.7363	118.298
AMINOCYL-TRNA-HYDROLASE-RXN_s__Prevotella_copri	36.7498	25.3453	23.2848	77.0155	0	17.2652	2.00637	43.8849	42.4679	86.0517	0	1.80869	0	48.668	0	57.8162	24.7946	23.5372	29.3106	64.0336	36.2833	46.1209	68.0901	44.1548	13.3855	3.18072	53.7901	7.17903	46.6094
AMP-DEPHOSPHORYLATION-RXN_s__Prevotella_copri	0	6.21675	0	85.2022	0	3.03483	0.586151	46.071	48.3836	37.7748	0	0	0	0	0	21.2508	14.5915	0	18.9579	21.4627	3.34956	32.6095	4.61374	0	11.1631	1.6701	35.698	0	14.0572
AMPSYN-RXN_s__Prevotella_copri	14.3452	13.8702	22.8192	77.1302	0	12.0546	0.855019	41.6331	42.8167	58.594	0	0.389104	0	14.3172	0	46.2114	22.4498	24.8154	25.9583	38.5145	14.3617	34.3036	37.8725	14.0314	12.7535	3.30112	43.736	2.27337	41.3621
AMYLOMALT-RXN_s__Prevotella_copri	0	2.91177	6.66762	0	0	1.84386	0.547806	0	0	0	0	0	0	0	0	12.3417	3.79998	0	5.40149	1.62012	7.47639	0.64249	4.10346	16.7986	0	0	7.83407	4.8995	11.6662
ANTHRANSYN-RXN_s__Prevotella_copri	48.1287	21.3629	8.46286	0	0	13.7468	1.3799	0	0	67.9941	0	1.46646	0	79.8418	0	33.5343	6.47832	0	9.90197	74.7648	62.2992	4.29791	41.5249	56.0024	4.57816	0.420569	11.8254	8.35897	17.4446
ARABISOM-RXN_s__Prevotella_copri	33.8424	20.9697	33.0945	57.5191	0	19.0266	1.14661	27.9994	33.1445	72.5505	0	1.46808	0	41.4567	0	47.207	19.9044	38.4031	29.4098	42.5987	33.8649	26.5918	61.2219	37.374	13.0886	2.45961	41.7728	5.9229	37.5203
ARGDECARBOX-RXN_s__Prevotella_copri	58.3791	34.7464	48.3405	96.0351	0	24.8935	2.00531	54.3516	55.5763	124.612	0	2.535	0	72.5357	0	94.1692	36.3777	52.0802	44.4993	89.8068	64.9452	42.1629	104.952	65.1105	19.5644	3.09426	68.1629	9.53251	87.1729
ARGININE--TRNA-LIGASE-RXN_s__Prevotella_copri	194.737	72.9993	64.2952	78.9561	0	34.2937	1.36024	51.3955	46.0338	291.474	0	1.42096	0	174.652	0	125.733	33.3777	40.0857	68.2468	178.027	126.266	57.5642	201.456	239.023	23.6182	6.45711	108.285	41.0861	58.7088
ARGSUCCINLYA-RXN_s__Prevotella_copri	34.9341	18.8207	31.7154	39.3288	0	17.3992	1.08051	14.9563	24.1879	72.6369	0	1.64408	0	45.1478	0	57.7047	15.5973	34.4049	23.4323	57.1635	39.2454	17.1007	66.3736	39.4647	9.14333	1.87002	40.3068	6.29235	47.9219
ARYLSULFAT-RXN_s__Prevotella_copri	50.683	28.3704	132.121	90.7228	0	52.9763	3.75328	60.3883	50.7448	106.305	0	0	0	0	0	107.626	53.2425	197.482	47.3542	58.2933	8.46545	43.4776	94.5364	0	14.4162	5.60276	158.312	0	108.953
ASNSYNA-RXN_s__Prevotella_copri	4.12113	9.50282	0	67.1303	0	3.91872	0.722571	38.6059	38.8447	31.9659	0	0.355204	0	15.0793	0	29.3824	15.7901	0	14.9059	21.1923	9.73113	28.0638	15.707	5.42161	10.2979	1.96802	30.1753	0	19.3047
ASNSYNB-RXN_s__Prevotella_copri	37.0669	21.1765	35.9489	53.9219	0	17.4069	1.54652	28.7297	31.3181	79.1645	0	2.10096	0	47.762	0	51.8006	22.6575	31.789	27.9404	55.0202	37.8229	27.89	59.7744	45.7268	13.1055	1.89029	46.7415	6.45124	50.0744
ASPAMINOTRANS-RXN_s__Prevotella_copri	55.4831	30.2768	32.8201	67.9035	0	21.8571	3.44046	40.6016	39.4792	98.5562	0	3.52579	0	90.4295	0	76.2934	26.3109	27.8602	33.9358	90.8646	71.3159	29.0685	85.8799	82.1821	23.3093	2.95796	59.7197	10.2744	59.1051
ASPARAGHYD-RXN_s__Prevotella_copri	3.7659	7.82625	11.6146	58.0237	0	4.98819	0.550526	36.2267	30.7925	40.0986	0	0	0	0	0	28.4225	14.527	18.1458	18.0185	17.0464	3.73451	26.437	18.2813	0	9.3347	1.23837	32.6939	0	23.8532
ASPARAGINE--TRNA-LIGASE-RXN_s__Prevotella_copri	30.3016	17.4721	30.6422	70.0717	0	15.1669	1.99539	42.7396	40.7539	69.4935	0	1.24622	0	32.508	0	48.2489	23.9729	34.8466	28.3591	42.6772	27.2172	31.6266	55.0964	28.6681	12.6714	4.20351	60.4215	4.74731	41.9955
ASPARTASE-RXN_s__Prevotella_copri	6.24461	7.65465	21.7091	40.1924	0	10.1024	0.792876	24.6904	22.6736	32.4979	0	2.06018	0	52.674	0	56.1951	17.7111	26.9165	15.2927	16.4639	4.91057	17.5993	41.657	0	5.54036	1.49241	37.4855	0	32.478
ASPARTATE--TRNA-LIGASE-RXN_s__Prevotella_copri	28.4129	21.907	21.1069	59.0164	0	14.582	1.77796	35.7614	35.1539	65.8597	0	1.52098	0	33.5077	0	41.4472	19.6492	19.3324	31.7013	48.5206	36.9721	35.6537	47.0109	43.2873	16.1098	2.17912	48.1551	7.25845	38.431
ASPARTATE-SEMIALDEHYDE-DEHYDROGENASE-RXN_s__Prevotella_copri	47.9762	33.2341	41.7343	68.0946	0	32.3856	2.37482	38.0552	37.0858	94.2299	0	2.91195	0	80.7891	0	84.3036	30.5927	55.6255	37.638	82.7742	56.5847	38.74	91.984	55.8921	16.3381	2.85681	67.6597	11.148	74.6003
ASPARTATEKIN-RXN_s__Prevotella_copri	24.7531	18.2746	26.4305	56.8332	0	13.4334	1.17125	35.7187	32.5872	55.8667	0	0.834674	0	27.495	0	47.2097	17.5292	31.9315	27.3219	40.5853	25.7685	26.4482	49.5923	25.7334	11.3705	2.28781	43.4145	3.46132	36.9725
ASPCARBTRANS-RXN_s__Prevotella_copri	28.12	18.3476	24.9421	50.0536	0	12.4082	1.34718	24.1441	26.7812	60.5853	0	1.18564	0	40.0948	0	40.7172	16.66	20.1143	21.0883	46.6995	33.8114	23.5845	49.9343	34.2496	11.0515	1.84755	35.4814	5.1731	38.2396
ASPDECARBOX-RXN_s__Prevotella_copri	30.4786	23.7695	29.5602	67.2237	0	18.6355	0.7972	38.6538	39.3064	68.624	0	1.30423	0	37.2592	0	61.3304	26.317	36.7828	32.1455	61.9813	30.129	39.0817	58.6344	31.8056	14.8339	3.2544	51.9447	5.23121	59.2863
ATP-PYROPHOSPHATASE-RXN_s__Prevotella_copri	43.0709	21.1858	6.61543	0	0	10.6717	2.2995	0	0	43.6826	0	1.79249	0	55.2442	0	35.4751	7.11245	0	8.90012	50.9459	49.5244	5.58775	40.0336	55.0032	7.16888	0.362079	16.8561	6.0475	17.9738
ATPPHOSPHORIBOSYLTRANS-RXN_s__Prevotella_copri	15.1113	11.7299	19.9881	66.9609	0	12.116	1.08662	37.0954	40.7557	50.1894	0	0	0	9.2847	0	40.0473	19.2578	31.0192	26.2292	25.8736	10.4216	29.9116	33.3186	8.58425	12.2087	1.99616	44.3759	2.21052	35.2778
ATPSYN-RXN_s__Prevotella_copri	52.396	34.9336	57.3339	118.515	0	25.2271	3.1717	77.5699	67.6953	126.658	0	1.96548	0	62.8755	0	98.8945	41.4812	72.424	52.0761	95.4279	55.988	50.5718	110.975	53.9073	25.7731	4.91808	93.0922	11.0487	103.731
BETA-LACTAMASE-RXN_s__Prevotella_copri	47.937	29.1921	14.5423	34.1546	0	34.3138	7.80616	26.9524	20.148	54.2097	0	1.27463	0	41.2084	0	42.0576	12.1347	42.8311	30.6059	34.3791	21.8487	39.6362	46.7291	51.4554	12.843	2.68668	42.2539	4.90064	52.932
BIOTINLIG-RXN_s__Prevotella_copri	31.4758	10.8632	17.0164	0	0	10.9174	0.884274	0	0	40.2348	0	1.3786	0	43.4327	0	29.5566	5.11064	15.8159	9.66653	45.7838	31.8348	3.20228	39.4519	42.1664	5.30363	0.123767	17.0579	7.2351	21.3288
BRANCHED-CHAINAMINOTRANSFERILEU-RXN_s__Prevotella_copri	64.3788	37.8594	52.7545	66.4266	0	34.5538	1.60497	41.4998	39.6391	120.707	0	2.89224	0	78.0192	0	93.384	37.3263	63.7968	46.2279	92.7674	69.0559	40.0857	111.468	71.3121	21.0009	2.98824	76.1798	12.1385	84.3675
BRANCHED-CHAINAMINOTRANSFERLEU-RXN_s__Prevotella_copri	64.3788	37.8594	52.7545	66.4266	0	34.5538	1.60497	41.4998	39.6391	120.707	0	2.89224	0	78.0192	0	93.384	37.3263	63.7968	46.2279	92.7674	69.0559	40.0857	111.468	71.3121	21.0009	2.98824	76.1798	12.1385	84.3675
BRANCHED-CHAINAMINOTRANSFERVAL-RXN_s__Prevotella_copri	64.3788	37.8594	52.7545	66.4266	0	34.5538	1.60497	41.4998	39.6391	120.707	0	2.89224	0	78.0192	0	93.384	37.3263	63.7968	46.2279	92.7674	69.0559	40.0857	111.468	71.3121	21.0009	2.98824	76.1798	12.1385	84.3675
CARBPSYN-RXN_s__Prevotella_copri	126.222	117.728	117.576	204.116	0	114.738	13.6694	140.842	116.071	304.84	0	5.58591	0	174.368	0	196.199	81.9196	139.018	100.243	228.917	161.892	103.005	259.142	230.737	99.8505	12.4312	231.833	21.1737	235.651
CDPDIGLYSYN-RXN_s__Prevotella_copri	0	5.66671	2.34197	80.4967	0	3.80466	1.11228	46.0662	48.1713	39.3128	0	0	0	0	0	20.8232	12.7248	0	17.6508	18.7093	1.78713	32.7658	5.71779	0	10.6398	1.90369	37.0354	0	17.5193
CELLOBIOSE-EPIMERASE-RXN_s__Prevotella_copri	5.20501	6.82863	2.03997	69.0553	0	4.5798	0.720526	41.1574	39.4188	34.1764	0	0	0	7.12943	0	25.0484	13.557	3.52194	17.7778	19.8368	6.0534	28.5927	5.27759	3.18823	11.3996	1.8909	35.5257	0	15.6255
CEPHALOSPORIN-C-DEACETYLASE-RXN_s__Prevotella_copri	7.14414	5.02611	25.4223	0	0	21.206	0.360192	18.4106	0	60.2403	0	0	0	0	0	13.9897	7.78318	53.1741	21.1065	13.9176	17.1756	0.686478	44.2681	37.6845	5.39004	3.40294	36.5481	7.37877	29.469
CHLORAMPHENICOL-O-ACETYLTRANSFERASE-RXN_s__Prevotella_copri	0	0	0	0	0	0	0	0	0	0	0	0	0	0	0	0	0	0	1.27594	0	0	0	0	0	0	0	0	0	0
CHORISMATE-SYNTHASE-RXN_s__Prevotella_copri	1.92431	6.09302	4.80705	62.3843	0	3.59742	0.681175	35.2688	34.7233	32.1839	0	0	0	0	0	22.8709	12.6155	6.12833	16.1081	16.6201	2.67897	25.0327	10.2117	0	8.33889	1.68679	28.6219	0	18.9332
CPM-KDOSYNTH-RXN_s__Prevotella_copri	22.1819	15.66	4.95267	0	0	8.82123	1.75071	0	0	24.4185	0	1.49106	0	44.7655	0	24.5717	4.19491	0	7.38323	31.5235	34.5052	3.80932	28.1126	33.8751	4.15846	0.091889	10.7507	4.92734	10.1335
CTPSYN-RXN_s__Prevotella_copri	27.1131	17.6732	36.6137	59.8572	0	16.2534	1.03738	40.3866	36.9024	68.9638	0	0.898501	0	30.4659	0	53.9937	19.5314	41.9378	28.4747	45.6379	26.6567	26.1571	56.6931	26.6603	13.3401	1.95264	47.6019	4.44527	46.9249
CYSTEINE--TRNA-LIGASE-RXN_s__Prevotella_copri	31.0829	21.9171	39.4263	83.2524	0	22.2999	1.44893	53.2134	48.4669	95.5287	0	0.918802	0	27.0778	0	72.5741	28.179	46.1643	32.5411	57.1372	29.4557	38.6854	73.6565	32.1456	15.3606	3.29999	60.4924	5.40786	64.9832
CYTIDEAM-RXN_s__Prevotella_copri	28.5905	20.6903	3.33973	67.8843	0	11.3034	1.35147	41.7963	35.9226	63.3834	0	2.34109	0	64.3235	0	37.0751	18.5231	0	23.1904	55.658	55.3138	32.346	29.038	43.4706	13.1493	2.45541	45.5731	6.66725	26.6646
CYTIDEAM2-RXN_s__Prevotella_copri	28.5905	20.6903	3.33973	67.8843	0	11.3034	1.35147	41.7963	35.9226	63.3834	0	2.34109	0	64.3235	0	37.0751	18.5231	0	23.1904	55.658	55.3138	32.346	29.038	43.4706	13.1493	2.45541	45.5731	6.66725	26.6646
CYTIDINEKIN-RXN_s__Prevotella_copri	21.6833	14.6797	5.29265	77.398	0	9.91893	1.7544	39.9114	41.2505	55.8288	0	1.42456	0	38.3281	0	38.5407	15.7316	0	23.8822	54.0316	30.0929	33.7152	29.5087	38.0302	15.6924	1.64981	43.2555	5.12658	26.174
DALADALALIG-RXN_s__Prevotella_copri	44.9378	26.621	34.8434	78.7162	0	22.4267	2.0242	49.0509	43.455	98.7977	0	2.80298	0	64.1816	0	73.9226	25.0372	46.0016	38.0993	76.7183	52.1477	37.1039	87.4208	65.0735	17.3403	3.04793	59.5866	9.90151	62.4436
DARAB5PISOM-RXN_s__Prevotella_copri	6.67655	8.54058	8.74525	72.4869	0	7.09656	1.11323	44.0951	37.4227	42.5259	0	0	0	7.14609	0	31.1024	14.9222	11.906	18.3007	23.8907	9.10185	27.3788	25.425	5.86941	11.8048	2.13502	37.5605	0	29.7793
DEOXYADENPHOSPHOR-RXN_s__Prevotella_copri	6.54433	9.67944	15.2384	68.0545	0	8.61379	0.840484	44.5201	39.0598	48.4148	0	0	0	3.40963	0	34.8697	18.1015	26.3972	25.0319	23.2764	7.43097	30.2349	27.9787	5.72489	10.7384	2.01271	41.9009	0	31.5203
DEOXYGUANPHOSPHOR-RXN_s__Prevotella_copri	6.54433	9.67944	15.2384	68.0545	0	8.61379	0.840484	44.5201	39.0598	48.4148	0	0	0	3.40963	0	34.8697	18.1015	26.3972	25.0319	23.2764	7.43097	30.2349	27.9787	5.72489	10.7384	2.01271	41.9009	0	31.5203
DEOXYINOPHOSPHOR-RXN_s__Prevotella_copri	6.54433	9.67944	15.2384	68.0545	0	8.61379	0.840484	44.5201	39.0598	48.4148	0	0	0	3.40963	0	34.8697	18.1015	26.3972	25.0319	23.2764	7.43097	30.2349	27.9787	5.72489	10.7384	2.01271	41.9009	0	31.5203
DEOXYRIBOSE-P-ALD-RXN_s__Prevotella_copri	33.3909	18.7854	21.1127	5.94616	0	14.177	0.639741	3.83282	3.43881	49.687	0	1.62407	0	50.1714	0	42.5393	11.1863	17.9921	13.9	51.3766	43.0927	5.94915	52.5191	47.729	5.14821	0.833656	23.7243	7.65407	28.2496
DEPHOSPHOCOAKIN-RXN_s__Prevotella_copri	23.3626	15.3839	4.01599	60.7038	0	11.1058	1.21976	38.6482	34.0142	55.0781	0	1.40862	0	43.4592	0	40.438	17.0395	0	17.835	54.0091	28.4673	37.6603	37.804	40.0667	14.3782	2.6462	35.6864	5.85295	27.2894
DIAMINOPIMDECARB-RXN_s__Prevotella_copri	17.3823	12.9899	10.7913	40.3891	0	8.42634	1.11841	25.0459	23.9967	38.7772	0	0.909074	0	27.1376	0	34.8973	12.2931	8.92738	18.4036	32.5642	23.6702	18.7741	32.5102	22.1274	8.59808	1.08373	27.7648	3.31843	19.5054
DIAMINOPIMELATE-DEHYDROGENASE-RXN_s__Prevotella_copri	36.5392	22.9529	40.6578	73.4417	0	21.9475	1.89563	42.2672	41.2978	88.1131	0	2.14242	0	44.8595	0	65.1787	26.3656	41.9585	35.8094	62.6163	36.0092	32.5818	70.8699	39.4885	17.2352	3.00913	60.3139	3.81849	60.8307
DIAMINOPIMEPIM-RXN_s__Prevotella_copri	13.9258	12.6753	9.95074	89.8644	0	12.5485	1.03012	49.719	50.3149	61.306	0	0.500507	0	20.4594	0	43.6384	22.0221	10.5037	26.0155	38.1562	15.4148	40.4625	26.2065	17.3802	14.8377	2.82205	47.8365	3.12992	31.3747
DIHYDRODIPICSYN-RXN_s__Prevotella_copri	18.178	12.9027	15.0268	63.4413	0	11.5673	1.01019	31.966	35.5475	50.436	0	0.671475	0	24.7545	0	33.5982	15.4745	15.5871	17.7945	38.5004	17.3074	27.0885	27.3629	19.4046	11.9278	1.60298	35.2353	3.40356	25.0485
DIHYDROFOLATEREDUCT-RXN_s__Prevotella_copri	0	4.45481	0	78.0102	0	4.73161	1.11708	50.2143	47.6454	41.0909	0	0	0	0	0	18.9223	12.4094	0	19.1772	19.5953	0	28.3433	0	0	12.0232	2.24754	33.4007	0	11.3284
DIHYDROOROT-RXN_s__Prevotella_copri	23.0257	14.09	4.80094	68.9042	0	9.72959	1.63668	40.6167	41.1997	62.1168	0	1.35662	0	41.5724	0	37.1767	13.8148	0	19.1522	49.8447	28.7233	31.0007	27.5015	34.4595	14.7923	2.42216	40.7969	5.16008	23.2478
DIHYDROURACIL-DEHYDROGENASE-NAD+-RXN_s__Prevotella_copri	11.616	6.80521	10.1531	7.50783	0	6.12822	0.456875	0	3.98416	25.8548	0	0.550553	0	17.9838	0	11.915	2.97686	11.1775	7.68832	15.389	10.3875	3.00974	19.0472	22.1954	2.03478	0.271076	12.7601	3.66604	10.8036
DIHYDROXYISOVALDEHYDRAT-RXN_s__Prevotella_copri	46.1009	22.8696	33.899	68.5295	0	18.8479	2.57745	35.6261	36.6519	88.7328	0	3.35932	0	67.4546	0	58.9485	20.385	27.9256	28.7912	75.3212	43.9863	30.2967	62.1478	59.1388	13.6663	2.305	54.3706	9.88504	43.1635
DIHYDROXYMETVALDEHYDRAT-RXN_s__Prevotella_copri	46.1009	22.8696	33.899	68.5295	0	18.8479	2.57745	35.6261	36.6519	88.7328	0	3.35932	0	67.4546	0	58.9485	20.385	27.9256	28.7912	75.3212	43.9863	30.2967	62.1478	59.1388	13.6663	2.305	54.3706	9.88504	43.1635
DIOHBUTANONEPSYN-RXN_s__Prevotella_copri	3.05377	5.94805	5.77997	76.7128	0	6.05188	1.04823	47.566	41.9911	37.9291	0	0	0	1.54632	0	27.9122	13.9706	9.03279	18.227	20.7961	3.05889	29.9668	11.4936	0.901883	11.2919	2.09755	35.781	0	19.8241
DMK-RXN_s__Prevotella_copri	3.14475	5.91407	6.06	62.7428	0	6.36143	0.742126	35.5973	32.6727	35.6025	0	0	0	0	0	26.9989	11.3449	12.8852	17.2959	15.6281	2.19829	24.1305	15.9706	0	10.5966	1.74692	31.2562	0	24.3146
DNA-CYTOSINE-5--METHYLTRANSFERASE-RXN_s__Prevotella_copri	16.5583	17.1715	43.1242	38.339	0	4.09829	0.767388	69.9959	17.7741	0	0	0	0	0	0	18.3814	11.2966	0	30.8406	12.8117	18.0603	0	20.8017	0	10.0808	4.78651	31.1033	0	16.8338
DNA-DIRECTED-DNA-POLYMERASE-RXN_s__Prevotella_copri	74.6287	51.7472	22.3148	242.261	0	38.5537	6.31737	139.612	138.652	209.788	0	3.1614	0	124.468	0	145.015	57.6733	9.8904	71.4418	161.445	101.602	117.789	108.885	98.4226	50.0075	6.71185	143.861	17.0761	93.8129
DNA-DIRECTED-RNA-POLYMERASE-RXN_s__Prevotella_copri	117.916	78.9811	98.8819	172.343	0	51.5083	6.49962	78.8475	99.9686	240.619	0	5.78012	0	140.543	0	149.649	60.1324	97.3216	86.1392	156.644	114.221	88.3301	188.979	170.662	57.5216	5.84216	111.621	24.1361	115.565
DNA-LIGASE-NAD+-RXN_s__Prevotella_copri	22.3728	14.1544	4.58869	58.4306	0	10.1021	1.60036	31.8642	32.5634	51.3152	0	0.87338	0	37.9544	0	33.6191	15.3193	0	21.2109	45.8647	25.3418	29.131	24.8391	30.6989	12.9954	1.87251	27.3347	4.53843	19.7461
DTDPDEHYDRHAMEPIM-RXN_s__Prevotella_copri	121.711	96.257	96.5873	187.263	0	81.3325	10.2821	166.638	112.604	179.968	0	4.78109	0	44.0689	0	179.264	71.5368	62.4836	155.341	176.359	113.206	62.4485	174.527	150.18	41.416	9.22069	76.5583	11.517	134.952
DTDPDEHYRHAMREDUCT-RXN_s__Prevotella_copri	26.7853	15.8297	11.9117	15.8609	0	11.3618	1.63061	11.9177	8.89653	41.1754	0	1.35	0	41.8227	0	29.8769	9.52726	8.52564	10.3191	38.8833	30.2439	12.7966	35.8205	37.8251	6.53601	0.855853	18.5492	5.64264	24.243
DTDPGLUCDEHYDRAT-RXN_s__Prevotella_copri	137.212	56.0308	108.671	178.942	0	74.9392	7.43506	129.76	96.1797	264.344	0	2.81041	0	56.3048	0	254.291	32.8629	115.925	106.732	113.604	91.5184	51.9157	153.383	145.155	22.3235	7.94748	62.901	26.6635	105.637
DTDPGLUCOSEPP-RXN_s__Prevotella_copri	140.211	82.9468	45.1434	223.783	0	107.553	7.97494	235.596	138.944	285.022	0	4.81298	0	55.2227	0	313.154	115.832	43.1433	139.508	202.695	141.832	51.673	206.37	142.523	26.9373	12.8693	95.4628	33.9859	161.697
DURIDKI-RXN_s__Prevotella_copri	25.2342	24.377	7.91949	86.9405	0	13.5949	1.38277	49.0479	51.9189	92.0258	0	2.41527	0	68.3093	0	58.9349	28.4957	0	29.1143	73.4648	55.9391	41.9373	60.9287	53.8519	22.047	3.3763	51.0925	9.27084	48.8969
DXPREDISOM-RXN_s__Prevotella_copri	59.5518	29.5201	31.0766	80.3354	0	25.8732	1.72825	51.2299	45.4345	118.611	0	2.94901	0	86.4076	0	77.8549	27.2035	36.0471	37.2115	108.324	48.1791	39.8687	86.0101	77.3769	20.1644	4.11156	77.5624	11.5536	74.6357
DXS-RXN_s__Prevotella_copri	52.6833	36.74	44.5649	150.589	0	23.0343	1.67745	74.5918	88.1253	192.661	0	1.56068	0	77.8821	0	57.5199	28.5554	58.1217	63.7515	71.3338	75.4503	65.1767	105.469	137.857	71.2035	6.55656	70.3768	12.6912	60.6162
ENOYL-ACP-REDUCT-NADH-RXN_s__Prevotella_copri	37.7698	35.5052	46.3304	124.653	0	24.1136	1.39576	51.1528	72.4494	95.1394	0	2.09966	0	42.8519	0	72.4177	27.0315	50.2252	40.9064	68.3967	42.1706	75.6971	79.1157	38.2601	19.3685	3.65007	66.9101	6.19131	43.1625
ENZRXN-201-RXN_s__Prevotella_copri	47.9809	7.54636	46.9875	0	0	17.5911	1.65996	0	0	67.8248	0	1.5223	0	53.4034	0	53.2181	9.74973	54.8719	18.483	62.8074	31.2886	4.72691	65.9813	51.3487	0	0.635505	28.0845	7.76703	56.0863
F16ALDOLASE-RXN_s__Prevotella_copri	68.7466	44.2967	77.3767	142.814	0	64.0658	7.00614	105.663	71.4183	166.324	0	2.56287	0	99.2429	0	100.934	57.4906	81.7033	65.2658	114.865	82.0806	57.8007	143.047	115.35	45.3279	6.69842	143.551	11.0729	117.673
F16BDEPHOS-RXN_s__Prevotella_copri	23.4379	15.7235	5.70946	61.3486	0	11.7104	1.95314	35.0557	34.0352	56.7575	0	1.37294	0	38.5677	0	35.8758	15.4635	0	22.2573	47.4228	27.8797	31.8385	27.4599	35.471	13.1867	1.8918	37.3764	4.79747	22.2844
FADSYN-RXN_s__Prevotella_copri	42.0365	24.0804	35.089	63.3464	0	22.3018	1.82403	44.3096	36.1531	96.8351	0	2.32217	0	55.3347	0	78.7527	27.4192	36.688	33.8586	69.8332	42.8767	29.3609	81.7503	50.2203	14.9554	2.69915	56.319	8.01031	67.1879
FGAMSYN-RXN_s__Prevotella_copri	34.9012	22.3471	38.2742	73.747	0	19.6216	1.80735	44.9766	42.4746	92.211	0	1.41851	0	45.9387	0	66.3553	26.9262	44.2893	32.0635	62.0546	45.4163	33.0236	73.7528	61.5953	28.9303	2.88909	66.5835	5.73667	73.6434
FORMATETHFLIG-RXN_s__Prevotella_copri	14.2478	13.5933	24.9293	67.4094	0	12.7351	1.03068	41.5298	37.6437	57.2878	0	0.476105	0	14.548	0	52.7921	19.2673	34.3148	24.1544	33.3966	17.1193	39.8981	41.6805	10.9568	11.8532	1.91142	46.3585	2.22978	42.3876
FUCISOM-RXN_s__Prevotella_copri	9.64904	10.4613	32.5595	66.7863	0	10.2911	0.726948	39.7615	36.5623	49.8594	0	0	0	0	0	44.8673	16.7192	41.071	25.4756	26.6339	5.65829	24.643	38.4014	0	10.0461	2.53619	47.0185	0	36.4465
FUMHYDR-RXN_s__Prevotella_copri	30.0509	18.5633	34.2679	69.2898	0	18.894	1.27622	43.6925	39.9559	74.4821	0	1.41407	0	41.4332	0	57.843	24.1723	40.3951	31.3036	54.4492	33.1229	29.8123	65.5143	34.5969	13.7438	3.24664	57.4548	5.44275	56.9998
GALACTOKIN-RXN_s__Prevotella_copri	10.4761	11.8645	25.0398	47.7978	0	6.01622	0.69445	19.9926	26.7747	62.2512	0	0.541331	0	26.5769	0	16.9518	9.92297	31.1706	23.4102	21.56	18.5441	22.2353	45.2251	31.8665	11.1964	1.02058	30.5435	5.95965	22.6875
GALACTUROISOM-RXN_s__Prevotella_copri	21.8184	16.012	32.0374	58.0234	0	14.4665	1.53554	32.4057	33.6982	60.4095	0	0.778807	0	26.2262	0	48.6569	18.0072	29.7684	23.8351	42.5493	20.6576	27.1693	44.3886	22.2177	10.252	2.01851	45.9792	3.3573	41.5036
GALPMUT-RXN_s__Prevotella_copri	0	24.6365	24.1535	0	0	8.55674	0.48875	0	0	46.903	0	1.78541	0	26.6537	0	92.3921	25.282	0	9.48129	32.002	15.5368	45.7042	48.1876	45.5161	6.06436	1.62935	68.2686	14.7717	14.4477
GLUCOKIN-RXN_s__Prevotella_copri	13.4452	6.22514	3.58811	0	0	2.51371	0	0	0	12.835	0	0.583331	0	3.15406	0	0	1.10841	0	3.36353	11.2208	20.2803	2.85243	9.90763	29.0164	4.59929	0	3.68105	0	2.73198
GLUCOSAMINE-6-P-DEAMIN-RXN_s__Prevotella_copri	39.679	29.3756	24.6756	150.001	0	21.5301	2.86215	88.2018	85.6566	132.304	0	1.54345	0	53.2365	0	86.2803	41.4103	10.5319	50.4941	96.7436	46.3178	70.1199	72.8444	83.7866	29.5829	5.78369	87.7943	8.19715	67.6085
GLUCUROISOM-RXN_s__Prevotella_copri	21.8184	16.012	32.0374	58.0234	0	14.4665	1.53554	32.4057	33.6982	60.4095	0	0.778807	0	26.2262	0	48.6569	18.0072	29.7684	23.8351	42.5493	20.6576	27.1693	44.3886	22.2177	10.252	2.01851	45.9792	3.3573	41.5036
GLURS-RXN_s__Prevotella_copri	19.7758	15.813	33.5044	82.2915	0	16.1653	1.19208	45.5152	51.1089	74.6677	0	0.713954	0	13.5872	0	46.1012	21.4356	41.2539	27.8142	36.617	14.3819	35.3482	47.7379	11.8568	13.3407	2.63585	46.8841	1.83728	40.4811
GLUTAMATE-SYNTHASE-FERREDOXIN-RXN_s__Prevotella_copri	26.6863	16.7718	32.0951	64.837	0	15.1925	1.15874	43.7973	38.1878	68.5399	0	0.73896	0	26.5468	0	52.3553	20.33	39.8155	25.8396	35.358	24.7218	28.9815	54.8168	23.5494	13.2516	2.24528	49.8375	3.36524	51.5043
GLUTAMATESYN-RXN_s__Prevotella_copri	43.765	23.0073	16.4362	25.8185	0	15.4889	1.70733	5.49989	15.0911	63.0047	0	2.41316	0	72.2957	0	26.9025	12.1723	8.25165	18.5463	66.0243	53.7019	12.6698	51.1816	65.4445	9.56923	0.812154	24.1265	9.14565	37.8532
GLUTAMIDOTRANS-RXN_s__Prevotella_copri	0.233179	5.43898	0	68.3883	0	4.03737	0.880443	39.2993	40.0307	31.0924	0	0	0	0	0	20.6233	12.7053	0	15.0233	18.6443	2.42715	27.6347	9.89611	0	10.2687	1.9351	31.2081	0	21.1198
GLUTAMIN-RXN_s__Prevotella_copri	42.8032	21.5108	36.5641	63.5383	0	23.4978	1.78596	51.3535	34.358	102.716	0	1.40297	0	53.2877	0	67.089	21.6403	42.9054	34.0181	64.1143	45.2871	42.7854	76.5051	81.1913	23.0854	2.70318	59.0888	4.17761	65.4349
GLUTAMINE--TRNA-LIGASE-RXN_s__Prevotella_copri	57.0264	31.352	16.0635	60.7904	0	18.7524	3.40057	36.5381	34.1196	102.055	0	2.98055	0	98.3801	0	62.8205	23.0056	9.15322	32.5959	90.1878	66.1918	30.3511	77.1539	77.6518	16.3724	1.52086	56.351	11.6149	38.8611
GLUTKIN-RXN_s__Prevotella_copri	45.1856	26.6272	41.3593	84.1073	0	29.0725	2.02656	44.426	41.6623	102.653	0	2.34805	0	54.3385	0	75.4741	33.0242	46.4079	40.0682	85.8918	43.2606	41.5692	82.3556	50.0878	17.1607	3.13335	61.5677	6.22455	82.0685
GLUTRACE-RXN_s__Prevotella_copri	37.4473	14.2203	7.50165	0	0	11.2648	1.66554	0	0	45.2245	0	2.27316	0	59.0714	0	31.9212	6.22208	0	7.4144	47.1271	40.5299	5.17004	40.2632	53.526	5.0574	0.37085	13.7759	8.17329	16.4645
GLUTSEMIALDEHYDROG-RXN_s__Prevotella_copri	27.288	19.5728	29.8076	62.022	0	30.8884	1.37952	42.9022	37.4877	76.9569	0	0.978738	0	34.8864	0	58.3437	24.8955	39.9341	27.4846	48.9475	29.0061	33.2982	49.7298	29.917	16.2879	2.71138	55.2606	5.06485	59.4435
GLY3KIN-RXN_s__Prevotella_copri	9.23515	4.70838	2.887	4.26189	0	4.03266	0.480205	0	2.68715	14.0581	0	0.351929	0	9.55937	0	11.1791	4.21612	3.82712	3.12099	12.4804	10.759	2.90406	9.86548	6.54705	0	0.252043	7.46407	2.45422	14.0734
GLYC3PDEHYDROGBIOSYN-RXN_s__Prevotella_copri	27.1358	20.484	74.7026	87.2616	0	18.0985	3.88801	66.8688	50.0896	136.772	0	1.06143	0	50.5715	0	78.8775	18.8545	112.633	61.8968	62.4927	27.5428	32.2419	79.1332	17.9249	23.2454	2.44425	60.6967	2.61984	51.103
GLYCINE--TRNA-LIGASE-RXN_s__Prevotella_copri	33.1837	23.2941	30.2128	73.4689	0	17.1594	1.58387	38.3863	41.6223	69.995	0	0.840114	0	36.256	0	63.5083	27.2256	27.6814	27.8284	58.1459	33.9958	31.8949	66.2226	27.2973	12.5442	2.8613	55.4818	4.26007	53.9964
GLYCOGEN-BRANCH-RXN_s__Prevotella_copri	3.91272	7.18372	6.7841	62.4898	0	5.21391	0.833831	35.3496	35.1177	34.2327	0	0	0	2.83375	0	23.4485	13.6888	9.37001	15.7877	18.6952	4.81305	24.4147	14.2195	3.29258	9.96032	2.38634	30.5951	0	22.1757
GLYCPDIESTER-RXN_s__Prevotella_copri	0	39.0042	14.4731	0	0	8.35862	3.44832	0	0	0	0	0	0	0	0	0	0	0	13.7697	16.4206	0	0	0	0	10.0725	0	1.71963	0	0
GLYOHMETRANS-RXN_s__Prevotella_copri	28.5695	15.2002	21.3993	36.3056	0	15.008	1.27299	21.9837	23.4614	61.3948	0	1.44791	0	42.9608	0	42.1558	12.4807	22.3407	19.2506	50.1357	30.776	14.9073	45.8198	38.8128	9.39879	1.28796	35.0436	6.01479	33.2789
GLYRIBONUCSYN-RXN_s__Prevotella_copri	31.884	20.1467	23.9922	70.6297	0	13.6067	1.56572	46.615	43.2048	75.928	0	1.42314	0	41.5265	0	56.4631	21.4742	33.3567	29.9982	55.8727	37.9428	30.459	64.1874	34.7829	13.476	2.81506	54.7808	5.82176	45.331
GMP-SYN-GLUT-RXN_s__Prevotella_copri	50.3197	25.6439	38.9241	68.9405	0	18.6371	2.4144	38.0137	40.6878	100.693	0	2.32596	0	56.5751	0	67.7399	23.7327	40.2118	34.8207	69.7975	49.9295	30.0592	77.3104	60.3837	16.1443	2.17934	57.3374	11.4385	58.5864
GTP-CYCLOHYDRO-I-RXN_s__Prevotella_copri	30.8162	18.2515	10.0267	7.02361	0	7.72525	1.17042	4.33508	5.4735	40.124	0	1.72334	0	52.3895	0	28.96	9.38182	6.77163	10.2941	51.1118	39.346	6.76636	45.9185	42.1605	6.08146	0.614314	19.0782	6.73224	19.3932
GTP-CYCLOHYDRO-II-RXN_s__Prevotella_copri	3.05377	5.94805	5.77997	76.7128	0	6.05188	1.04823	47.566	41.9911	37.9291	0	0	0	1.54632	0	27.9122	13.9706	9.03279	18.227	20.7961	3.05889	29.9668	11.4936	0.901883	11.2919	2.09755	35.781	0	19.8241
GUANPRIBOSYLTRAN-RXN_s__Prevotella_copri	39.1739	21.2486	5.83347	7.4195	0	10.2051	1.90929	4.03674	4.42981	43.5672	0	2.07672	0	56.1068	0	39.9707	16.5579	0	9.60918	50.1045	41.8157	8.33553	57.9006	54.4523	6.44675	1.02543	15.5889	7.82601	38.4889
GUANYL-KIN-RXN_s__Prevotella_copri	109.758	51.7717	36.7944	90.6583	0	34.0066	3.95671	52.5295	47.7439	202.589	0	4.66639	0	146.367	0	116.313	33.7285	18.0732	55.2468	168.967	122.709	48.4248	163.324	178.706	24.4672	3.52458	86.0955	31.0369	83.4115
H2NEOPTERINALDOL-RXN_s__Prevotella_copri	25.5084	18.1643	5.30727	97.4391	0	13.0689	2.00824	55.225	60.424	89.4328	0	1.4446	0	49.5285	0	46.1267	22.6083	0	26.9914	61.5026	26.932	45.9571	28.3125	39.8336	20.4462	2.8799	53.6602	6.22634	27.6014
H2PTERIDINEPYROPHOSPHOKIN-RXN_s__Prevotella_copri	33.5175	17.3282	8.54939	0	0	10.4288	1.40767	0	0	42.3441	0	2.84483	0	59.7265	0	27.8593	6.8916	0	9.03868	47.163	43.6302	4.79101	45.4492	56.9817	5.37369	0.77402	16.1633	8.04122	19.452
H2PTEROATESYNTH-RXN_s__Prevotella_copri	41.2276	24.1519	40.2964	67.3139	0	24.3965	2.29158	39.0756	37.1722	88.5396	0	1.8985	0	52.0725	0	70.1607	26.9976	43.9077	30.4357	70.3645	44.0648	29.884	80.7256	45.7768	15.5087	2.45784	61.5272	7.30924	64.9842
HISTAMINOTRANS-RXN_s__Prevotella_copri	26.3053	11.7434	6.08828	0	0	7.58683	1.13651	0	0	31.44	0	1.00133	0	41.7739	0	21.4447	4.69501	1.40798	7.02964	39.4206	29.4635	3.79058	28.9262	35.8993	4.08425	0	10.943	6.31059	13.5921
HISTCYCLOHYD-RXN_s__Prevotella_copri	0.825672	6.8155	0	74.5754	0	4.15196	0.869802	41.0495	40.7849	30.6025	0	0	0	0	0	23.2371	17.1575	0	15.7829	18.259	5.22586	29.1098	16.4277	0.878086	11.0636	2.22786	34.0608	0	23.0261
HISTIDINE--TRNA-LIGASE-RXN_s__Prevotella_copri	9.52271	10.7276	13.7736	67.1699	0	6.6007	1.25641	38.8822	38.058	39.7073	0	0.234953	0	7.13691	0	30.7964	20.5999	16.2542	21.9614	24.9898	7.59085	29.17	27.5551	7.23942	12.0306	1.61864	38.3102	1.17256	29.0822
HISTIDPHOS-RXN_s__Prevotella_copri	32.63	22.4909	33.1901	63.546	0	16.2399	1.72118	37.2291	33.9266	80.2551	0	1.00463	0	38.7478	0	60.5055	20.7011	42.5275	30.0382	56.949	33.4824	30.2359	58.8129	34.0814	11.1483	2.65121	49.9288	5.23086	57.7745
HISTPRATPHYD-RXN_s__Prevotella_copri	0.825672	6.8155	0	74.5754	0	4.15196	0.869802	41.0495	40.7849	30.6025	0	0	0	0	0	23.2371	17.1575	0	15.7829	18.259	5.22586	29.1098	16.4277	0.878086	11.0636	2.22786	34.0608	0	23.0261
HOMOCYSMETB12-RXN_s__Prevotella_copri	25.5967	18.0402	10.1709	0	0	13.6708	1.12757	0	0	60.8374	0	1.43808	0	58.0322	0	44.5687	6.0793	0	30.3094	37.1309	56.8903	6.79974	52.2741	63.566	6.86027	0.775562	17.576	10.1183	22.4886
HOMOSERINE-O-ACETYLTRANSFERASE-RXN_s__Prevotella_copri	0.0382669	4.54371	0	71.9256	0	2.49462	0.790173	37.515	37.4689	31.6205	0	0	0	0	0	15.8774	11.7235	0	15.691	15.0815	0	30.4206	0	0	10.3967	1.73004	28.199	0	10.6937
HYDROXYLAMINE-REDUCTASE-RXN_s__Prevotella_copri	36.0903	22.0528	37.1175	67.698	0	10.9327	1.50968	41.1044	40.7309	57.3034	0	1.24722	0	44.864	0	24.3536	13.0826	44.0081	30.1581	32.0575	33.1876	29.1708	50.4241	29.442	14.5954	2.40151	48.9027	0	39.0261
HYPOXANPRIBOSYLTRAN-RXN_s__Prevotella_copri	39.1739	21.2486	5.83347	7.4195	0	10.2051	1.90929	4.03674	4.42981	43.5672	0	2.07672	0	56.1068	0	39.9707	16.5579	0	9.60918	50.1045	41.8157	8.33553	57.9006	54.4523	6.44675	1.02543	15.5889	7.82601	38.4889
IGPSYN-RXN_s__Prevotella_copri	0	5.28614	0	79.9156	0	4.50423	1.15567	45.6344	48.9134	36.7535	0	0	0	0	0	19.2582	12.7694	0	18.4079	18.404	0	34.9656	0	0	12.7036	1.40614	33.0597	0	9.26918
IMIDPHOSDEHYD-RXN_s__Prevotella_copri	32.63	22.4909	33.1901	63.546	0	16.2399	1.72118	37.2291	33.9266	80.2551	0	1.00463	0	38.7478	0	60.5055	20.7011	42.5275	30.0382	56.949	33.4824	30.2359	58.8129	34.0814	11.1483	2.65121	49.9288	5.23086	57.7745
IMP-DEHYDROG-RXN_s__Prevotella_copri	50.9703	31.1287	38.6863	70.4813	0	24.1572	1.92981	39.3541	40.0145	102.781	0	1.72706	0	69.1574	0	76.8211	31.1591	34.3179	34.6862	82.9237	49.2538	35.2024	91.3059	66.0789	18.3202	3.01821	61.7421	10.3036	72.4485
INOPHOSPHOR-RXN_s__Prevotella_copri	6.54433	9.67944	15.2384	68.0545	0	8.61379	0.840484	44.5201	39.0598	48.4148	0	0	0	3.40963	0	34.8697	18.1015	26.3972	25.0319	23.2764	7.43097	30.2349	27.9787	5.72489	10.7384	2.01271	41.9009	0	31.5203
ISOCITDEH-RXN_s__Prevotella_copri	12.319	11.3658	18.6692	82.3776	0	6.95886	1.27392	46.1944	44.2826	53.7416	0	0.424374	0	11.3307	0	32.1612	16.1653	21.4133	23.4638	28.3197	10.3059	35.3606	25.8968	11.5977	11.7546	2.29737	43.1626	0	23.7738
ISOLEUCINE--TRNA-LIGASE-RXN_s__Prevotella_copri	26.9289	15.2245	33.1582	58.1369	0	16.2465	1.2032	31.2614	34.3601	57.0336	0	1.17674	0	30.3601	0	41.6723	17.044	41.1035	28.0585	35.996	28.2084	20.6288	50.0513	30.7002	16.0582	2.4261	48.4899	5.43581	44.2971
ISPH2-RXN_s__Prevotella_copri	28.416	16.1558	13.1914	69.8301	0	12.8851	1.10662	40.6242	40.0886	54.1896	0	1.43885	0	33.3329	0	42.9255	20.1822	5.52611	23.2966	49.9131	30.272	29.0666	33.2022	23.6744	14.6308	1.8442	45.8504	3.45457	28.1706
KDO-8PSYNTH-RXN_s__Prevotella_copri	33.4671	14.315	12.078	0	0	11.2613	1.73324	0.437705	0	35.7667	0	1.35112	0	45.6337	0	27.9964	3.32229	10.7827	9.42543	41.3437	39.1195	3.57859	42.7095	43.0477	5.12046	0.454858	16.2158	6.26428	19.3346
KDPGALDOL-RXN_s__Prevotella_copri	0	0	0	0	0	0.682743	0	0	0	0	0	0	0	0	0	6.5822	1.11187	0	0	1.67841	0	0	0	0	0	0	0	0	0
KETOLACTOSE-RXN_s__Prevotella_copri	196.404	100.895	193.995	338.612	0	94.3488	19.3979	262.741	190.726	453.647	0	7.92513	0	210.374	0	319.943	120.152	226.165	183.721	320.771	186.876	166.579	314.851	188.412	70.9493	12.8095	288.445	27.6549	280.147
L-GLN-FRUCT-6-P-AMINOTRANS-RXN_s__Prevotella_copri	30.7595	17.5988	27.9409	36.198	0	15.0061	1.29518	19.6946	20.6418	61.6545	0	1.59275	0	40.0959	0	46.6444	15.1695	30.5567	21.0095	47.5817	34.2971	16.9587	51.7211	36.8957	8.55997	1.81624	34.4154	6.14913	38.0658
LEUCINE--TRNA-LIGASE-RXN_s__Prevotella_copri	55.3516	37.1358	54.5477	97.931	0	41.0884	2.48491	57.7974	57.9492	151.125	0	2.33292	0	71.4402	0	86.8466	30.042	55.0737	47.8945	96.7609	71.1573	46.9437	117.167	106.918	37.799	3.29168	69.9502	9.61219	89.2942
LEUCYLTRANSFERASE-RXN_s__Prevotella_copri	15.852	15.2891	0.998285	86.0071	0	5.01668	1.84694	60.3125	51.1954	65.225	0	0	0	0	0	33.6725	35.4902	48.1329	29.0971	35.7308	9.28721	38.0483	44.4319	0	12.2039	3.52508	57.9119	0	56.2056
LINOLENOYL-RXN_s__Prevotella_copri	41.0359	26.3571	31.237	0	0	15.8525	0.850283	0	0	62.3975	0	2.34325	0	47.9837	0	41.203	13.0791	30.9881	14.8882	51.1615	40.5813	4.36069	61.1647	46.9628	4.55804	0.600456	25.3638	8.10303	49.9421
LIPIDADISACCHARIDESYNTH-RXN_s__Prevotella_copri	32.6276	18.8938	5.88162	78.2765	0	14.7893	1.64771	40.7726	44.5168	77.3154	0	2.0144	0	59.8156	0	47.3051	18.9512	0	25.509	64.7764	47.0816	33.0006	41.6955	53.6285	15.775	2.3098	44.0707	7.97178	29.853
LUMAZINESYN-RXN_s__Prevotella_copri	0	4.63988	0	78.6036	0	5.05324	0.582237	45.9287	41.3105	35.834	0	0	0	0	0	22.2388	11.8983	0	19.3412	18.9258	0.210326	31.6759	0.891125	0	14.5213	1.83358	33.4904	0	14.5176
LYSINE--TRNA-LIGASE-RXN_s__Prevotella_copri	58.537	34.4435	46.7737	115.936	0	43.0784	2.64361	43.4058	57.0417	134.108	0	1.91278	0	78.9331	0	83.34	27.5788	48.1752	43.5708	95.6417	69.3522	48.8279	86.4209	59.7705	21.4646	1.95102	80.7903	12.4013	68.0053
MALATE-DEH-RXN_s__Prevotella_copri	18.9184	8.87394	17.7405	18.6836	0	10.3151	0.569221	0	12.3381	36.1052	0	1.69034	0	29.03	0	26.9708	3.50708	19.3503	11.1004	20.2045	13.539	19.7987	37.9596	39.1336	3.1508	0.128042	13.4903	6.30318	30.0679
MALIC-NADP-RXN_s__Prevotella_copri	50.2187	29.4755	36.4742	66.4744	0	23.2882	1.69011	45.0902	40.2959	98.6634	0	2.24612	0	58.8107	0	60.0332	28.8493	32.709	33.0384	74.0475	44.6835	28.8979	75.4406	50.3593	18.6886	2.88445	57.2284	6.26035	50.0654
MANNONDEHYDRAT-RXN_s__Prevotella_copri	40.1971	23.6606	39.3316	14.2696	0	18.9958	1.36045	20.3015	8.00095	83.4597	0	1.58002	0	51.6847	0	62.5971	19.5445	48.1412	29.8537	55.3073	44.0706	4.56694	73.0901	44.7813	9.32264	1.88251	32.2677	6.34831	51.0999
METHENYLTHFCYCLOHYDRO-RXN_s__Prevotella_copri	32.7474	11.5924	6.56573	0	0	7.99767	1.10036	0	0	38.1414	0	1.8002	0	41.2316	0	21.7456	6.0719	1.02682	5.3943	39.3679	37.4084	4.19428	39.6705	50.634	5.22737	0.51337	15.2122	8.46157	17.2818
METHIONINE--TRNA-LIGASE-RXN_s__Prevotella_copri	21.7482	17.6751	27.5426	81.6678	0	9.78584	1.70173	49.0096	48.8685	77.7956	0	1.62286	0	26.7136	0	41.8011	19.3064	27.1396	28.7206	37.1853	26.897	37.4011	51.4602	24.6206	15.8755	2.43249	48.4196	4.61907	36.8419
METHIONINE-GAMMA-LYASE-RXN_s__Prevotella_copri	28.79	12.3338	5.83009	0	0	21.3305	0.814787	0	0	35.4971	0	1.62855	0	51.9355	0	30.7146	4.96935	0	6.46892	39.3386	33.8212	32.9099	37.6037	52.4878	3.46132	0.328965	13.239	6.47763	27.9275
METHIONYL-TRNA-FORMYLTRANSFERASE-RXN_s__Prevotella_copri	33.6817	17.7703	10.5055	71.4683	0	14.7077	2.01012	40.4272	37.7324	83.6338	0	2.00514	0	57.9121	0	43.1158	14.5751	0	27.3871	56.2384	41.8322	31.4497	48.7252	60.5129	17.6779	2.48375	42.7072	8.34033	27.8368
METHYLENETHFDEHYDROG-NADP-RXN_s__Prevotella_copri	32.7474	11.5924	6.56573	0	0	7.99767	1.10036	0	0	38.1414	0	1.8002	0	41.2316	0	21.7456	6.0719	1.02682	5.3943	39.3679	37.4084	4.19428	39.6705	50.634	5.22737	0.51337	15.2122	8.46157	17.2818
MYO-INOSITOL-1-PHOSPHATE-SYNTHASE-RXN_s__Prevotella_copri	26.7091	9.47557	36.1055	0	0	18.3383	2.72189	0	0	24.7493	0	1.32529	0	40.3575	0	44.0993	4.61486	0	5.62111	38.4515	29.6878	3.28078	27.0109	29.4529	3.4205	1.11201	28.1972	4.41246	13.6075
N-ACETYLGLUTPREDUCT-RXN_s__Prevotella_copri	34.5159	23.0484	39.2116	84.6008	0	44.5116	2.17779	48.6031	46.2801	89.8804	0	1.79847	0	42.4463	0	62.9995	29.9692	51.6608	38.1514	62.3866	43.3008	26.2223	68.9838	39.0393	19.9243	4.50809	59.8351	7.56892	79.2585
NACGLCTRANS-RXN_s__Prevotella_copri	32.8983	32.7447	20.5938	16.9255	0	16.9969	1.0511	11.2217	10.9233	62.6816	0	2.51139	0	54.6441	0	50.306	12.6949	18.2134	16.0195	53.8766	42.7604	11.4151	56.1391	47.1512	8.81368	0.856064	31.5502	7.70927	32.6563
NAD-KIN-RXN_s__Prevotella_copri	33.2941	18.1875	6.61914	76.1482	0	13.775	1.96546	45.6162	42.8688	79.0054	0	1.49964	0	53.7269	0	50.4908	19.1221	0	25.6491	64.4552	36.2044	31.9291	39.7681	49.2278	17.465	2.13686	47.8889	8.37734	31.8904
NAD-SYNTH-NH3-RXN_s__Prevotella_copri	4.71857	9.47244	12.6805	62.412	0	7.0998	0.583097	38.0958	34.9117	39.6449	0	0	0	0	0	32.4307	16.454	16.2624	17.6446	26.6852	7.31725	27.2808	24.3407	0	10.3626	1.96463	32.674	0	34.7486
NAPHTHOATE-SYN-RXN_s__Prevotella_copri	71.0822	40.2416	48.4092	75.5134	0	33.466	2.6459	41.8761	41.7146	133.665	0	2.66459	0	83.3867	0	89.5055	25.9802	49.0171	41.4261	115.112	73.2892	38.6385	93.0988	82.1709	17.5127	2.94666	71.6211	14.516	76.3649
NICONUCADENYLYLTRAN-RXN_s__Prevotella_copri	52.5778	25.0794	18.8367	88.9129	0	14.5284	2.03132	53.5503	53.121	126.139	0	1.84416	0	64.8818	0	63.3692	23.9889	0	32.3544	96.0465	55.5858	41.4617	76.3241	80.4646	22.1457	4.03625	58.668	17.344	48.5462
OHMETPYRKIN-RXN_s__Prevotella_copri	25.492	9.99149	5.19503	0	0	7.27438	0.902888	0	0	30.1371	0	1.09482	0	43.5786	0	18.8913	4.94476	0	6.44166	31.6141	28.4764	3.88413	27.3418	40.8395	3.65352	0.270797	11.2962	6.66532	12.1466
OROPRIBTRANS-RXN_s__Prevotella_copri	58.5943	33.4116	45.2334	82.0241	0	29.9766	4.0816	59.2793	48.7589	124.387	0	3.66873	0	91.6833	0	96.612	32.6531	44.9543	43.6512	104.497	67.9249	41.2797	110.993	73.7384	22.6166	3.26168	81.3275	10.589	81.77
OROTPDECARB-RXN_s__Prevotella_copri	36.7403	22.8861	36.1369	65.6041	0	26.6354	2.71944	41.7425	35.0757	73.0807	0	1.04002	0	45.8027	0	67.4188	26.0853	39.2356	30.5201	66.1501	37.584	30.3756	64.4262	33.4909	14.3755	3.29648	73.7931	5.0324	60.0742
P-PANTOCYSDECARB-RXN_s__Prevotella_copri	0	5.42678	0	61.8723	0	2.70252	0.633636	34.6588	36.4468	26.9025	0	0	0	0	0	15.4095	10.9032	0	14.9386	12.8657	1.38477	20.9523	4.08517	0	9.46766	1.61295	22.6121	0	10.7653
P-PANTOCYSLIG-RXN_s__Prevotella_copri	0	5.42678	0	61.8723	0	2.70252	0.633636	34.6588	36.4468	26.9025	0	0	0	0	0	15.4095	10.9032	0	14.9386	12.8657	1.38477	20.9523	4.08517	0	9.46766	1.61295	22.6121	0	10.7653
PANTEPADENYLYLTRAN-RXN_s__Prevotella_copri	51.7297	30.258	46.0347	78.1276	0	29.3746	2.2883	54.5217	49.733	116.039	0	2.02504	0	58.7073	0	107.484	36.8068	48.4635	40.6194	82.5767	57.3645	46.8326	95.1339	54.8421	18.5219	2.76764	78.2091	6.88564	115.919
PANTOATE-BETA-ALANINE-LIG-RXN_s__Prevotella_copri	17.3717	10.272	26.6192	63.6935	0	12.7054	1.48176	41.0619	37.4962	55.6082	0	0.491964	0	14.6973	0	37.4477	12.566	32.0562	22.2209	35.3685	12.6983	31.7	32.4682	13.6272	11.1088	1.81469	41.0889	2.98534	34.8617
PEPCARBOXYKIN-RXN_s__Prevotella_copri	47.6062	22.2087	43.1645	80.8361	0	21.097	2.06202	35.9606	46.7622	82.0088	0	1.85781	0	53.0253	0	42.8714	20.4143	45.23	36.9833	36.3685	43.5929	30.2764	82.7952	46.0937	22.2478	4.5035	44.3949	5.4578	59.364
PEPDEPHOS-RXN_s__Prevotella_copri	21.2255	10.1072	5.88955	0	0	6.83913	0.704553	4.2702	0	27.8422	0	1.28954	0	33.7409	0	19.663	5.72165	0	6.56147	30.5891	26.813	3.04027	26.6633	30.7899	3.32731	0.809364	9.24449	4.72277	13.4892
PEPTIDYLPROLYL-ISOMERASE-RXN_s__Prevotella_copri	122.359	136.349	75.6352	468.744	0	78.2435	7.09419	283.373	271.468	366.666	0	6.26326	0	170.775	0	292.676	119.439	107.162	213.156	264.896	129.475	227.031	213.947	115.94	85.3856	17.1405	294.731	15.8404	233.174
PGLUCISOM-RXN_s__Prevotella_copri	27.5303	17.8652	33.7793	66.0612	0	14.4337	1.00437	35.6835	35.026	69.194	0	1.26758	0	34.3617	0	50.2192	20.8646	39.0431	29.0329	46.0349	25.7476	26.7715	49.4872	27.8668	13.9179	1.86765	51.8963	4.38249	40.1729
PGPPHOSPHA-RXN_s__Prevotella_copri	41.7484	26.412	4.39472	0	0	7.55659	1.27125	0	0	32.598	0	1.87008	0	47.4704	0	26.8927	8.12108	0	4.36456	91.9168	43.3675	2.81334	49.9983	56.7706	4.78844	0.962344	81.2978	7.84764	38.7937
PHENYLALANINE--TRNA-LIGASE-RXN_s__Prevotella_copri	36.313	29.606	48.3687	115.999	0	22.4829	2.57167	78.942	65.8214	103.346	0	1.32626	0	43.5367	0	94.0385	38.1648	60.0516	48.4618	72.338	38.7252	53.5723	85.0192	32.5629	23.3852	4.45016	86.8235	6.21405	80.6079
PHOSGLYPHOS-RXN_s__Prevotella_copri	31.7703	21.012	35.1005	63.2903	0	14.1599	1.67451	24.1279	35.0504	69.3015	0	1.20405	0	40.7753	0	41.0993	15.8147	41.8365	28.7174	50.5933	33.6586	29.7012	62.0652	34.3059	12.7908	1.84071	36.3549	5.48116	32.8882
PHOSNACMURPENTATRANS-RXN_s__Prevotella_copri	44.1574	52.8632	28.7584	86.603	0	23.6081	2.09319	51.3595	45.6534	101.123	0	3.04994	0	60.7669	0	73.7803	26.034	27.9792	30.8953	76.2624	45.0084	37.2578	73.364	51.7869	18.8793	2.45751	63.2557	8.81822	64.0724
PHOSPHASERDECARB-RXN_s__Prevotella_copri	32.186	16.2717	13.9556	80.7873	0	14.8109	1.72336	52.4188	46.8307	75.7448	0	1.60321	0	50.7377	0	52.6503	20.7711	0	28.6094	66.9643	37.8668	34.6702	41.9335	46.8994	19.1598	3.18262	50.9127	7.59805	36.925
PHOSPHASERSYN-RXN_s__Prevotella_copri	33.4401	14.3041	12.7081	0	0	10.0821	1.13161	0	0	44.5808	0	1.59913	0	51.2347	0	29.3202	5.37081	12.116	9.09677	45.0815	39.4045	3.51896	40.1084	51.6192	4.77457	0.281341	16.6019	6.89741	24.0014
PHOSPHOGLUCMUT-RXN_s__Prevotella_copri	45.0509	20.1722	35.8722	0	0	16.2978	1.43185	0	0	52.4764	0	2.48033	0	50.6971	0	54.8971	16.2181	46.2646	18.4731	55.911	43.9525	5.79897	76.428	46.6089	4.46392	0.751532	31.5932	8.25803	52.7765
PNP-RXN_s__Prevotella_copri	6.54433	9.67944	15.2384	68.0545	0	8.61379	0.840484	44.5201	39.0598	48.4148	0	0	0	3.40963	0	34.8697	18.1015	26.3972	25.0319	23.2764	7.43097	30.2349	27.9787	5.72489	10.7384	2.01271	41.9009	0	31.5203
PRAISOM-RXN_s__Prevotella_copri	33.4797	21.2957	21.3049	75.7501	0	18.6269	2.19524	44.0804	44.0369	77.0115	0	1.56104	0	50.355	0	56.5276	18.8946	15.5833	32.5349	60.3796	34.8738	38.4138	39.3795	40.3397	16.5562	1.7079	52.795	6.95809	31.8758
PRIBFAICARPISOM-RXN_s__Prevotella_copri	30.4894	13.3695	5.39328	0	0	8.48406	1.61997	0	0	30.6246	0	1.21778	0	47.9762	0	23.9923	5.96551	0	11.4232	38.1341	35.8781	2.82532	33.0978	41.9021	4.51954	0.128343	12.382	6.459	12.847
PROLINE--TRNA-LIGASE-RXN_s__Prevotella_copri	27.319	17.6963	30.9122	59.7586	0	13.5509	1.57593	39.3375	33.8378	68.103	0	1.04909	0	32.3219	0	49.0481	19.484	36.0359	27.709	46.6443	27.9571	29.6009	50.8212	29.21	11.5083	1.96875	47.2207	3.80985	44.025
PROTEIN-TYROSINE-PHOSPHATASE-RXN_s__Prevotella_copri	25.2096	11.8845	5.21307	0	0	10.4104	1.81161	0	0	40.1649	0	1.83059	0	46.577	0	24.9332	2.49916	0	6.91122	38.1683	32.2739	1.8702	27.6115	38.8001	6.85926	0	12.3769	5.15445	11.8721
PRPPAMIDOTRANS-RXN_s__Prevotella_copri	42.4671	25.9794	41.5386	68.3634	0	23.6608	2.01749	42.4511	37.9852	85.438	0	1.42913	0	51.6546	0	65.384	25.7802	46.3457	33.618	69.4151	40.2361	32.2009	72.7095	44.9703	15.6133	2.5082	62.9116	8.10536	60.5074
PRPPSYN-RXN_s__Prevotella_copri	15.8684	13.6816	30.2208	60.0235	0	13.5208	0.988931	37.6055	32.7502	47.2083	0	0.32358	0	11.6338	0	45.8874	20.2006	41.6508	26.8528	33.7971	10.8109	28.4392	34.207	7.31115	10.9425	1.82246	45.9327	0	38.7576
PRTRANS-RXN_s__Prevotella_copri	27.2117	12.5331	7.11003	0	0	9.24424	1.10297	1.87753	0	32.0974	0	1.64522	0	45.2132	0	25.6335	6.31753	0	7.34439	38.106	37.6913	5.78071	34.4651	41.8484	4.96677	0.643223	13.1992	5.63547	16.8063
PSERTRANSAM-RXN_s__Prevotella_copri	28.8687	18.1064	29.6501	61.1504	0	15.1139	1.26161	35.208	34.8323	71.698	0	0.652363	0	30.8412	0	46.4433	19.671	35.354	28.0552	45.3199	31.9794	28.064	52.4374	44.2616	18.6679	3.02435	47.8746	4.01383	49.7778
PSERTRANSAMPYR-RXN_s__Prevotella_copri	28.8687	18.1064	29.6501	61.1504	0	15.1139	1.26161	35.208	34.8323	71.698	0	0.652363	0	30.8412	0	46.4433	19.671	35.354	28.0552	45.3199	31.9794	28.064	52.4374	44.2616	18.6679	3.02435	47.8746	4.01383	49.7778
PYFLAVOXRE-RXN_s__Prevotella_copri	8.96303	2.74174	20.3286	23.994	0	5.37767	0.584947	0	13.8115	34.1038	0	0.44584	0	9.21089	0	5.13828	3.75104	21.5285	15.035	10.0079	12.161	4.57081	13.5545	29.3381	10.9834	0	15.4363	5.24663	13.054
PYRIMSYN1-RXN_s__Prevotella_copri	30.4837	18.6333	31.3916	55.6913	0	18.1264	1.65078	33.7249	32.6186	74.3685	0	1.36169	0	38.3858	0	57.1687	19.5098	40.6072	27.5742	52.4473	30.995	26.3358	61.2302	35.2986	13.6838	2.36944	48.99	5.93777	52.7501
PYRIMSYN3-RXN_s__Prevotella_copri	25.492	9.99149	5.19503	0	0	7.27438	0.902888	0	0	30.1371	0	1.09482	0	43.5786	0	18.8913	4.94476	0	6.44166	31.6141	28.4764	3.88413	27.3418	40.8395	3.65352	0.270797	11.2962	6.66532	12.1466
PYRUFLAVREDUCT-RXN_s__Prevotella_copri	8.96303	2.74174	20.3286	23.994	0	5.37767	0.584947	0	13.8115	34.1038	0	0.44584	0	9.21089	0	5.13828	3.75104	21.5285	15.035	10.0079	12.161	4.57081	13.5545	29.3381	10.9834	0	15.4363	5.24663	13.054
PYRUVATEORTHOPHOSPHATE-DIKINASE-RXN_s__Prevotella_copri	42.9373	27.7245	35.7403	58.9947	0	24.4475	1.66453	41.6547	37.4314	85.3394	0	1.50098	0	51.8186	0	64.2437	25.0794	41.4661	31.7864	66.9272	44.3038	28.3239	77.8402	53.9626	15.1165	2.9902	54.8319	8.62116	57.9418
PYRUVFORMLY-RXN_s__Prevotella_copri	60.5188	26.2039	44.8143	71.2635	0	31.6813	3.10956	39.1392	36.2925	126.793	0	0.938922	0	49.8375	0	82.8854	35.2209	47.6732	41.7269	72.6285	44.2617	35.46	85.7994	82.1253	23.2733	3.91595	62.2976	13.5844	57.3493
QUINOLINATE-SYNTHA-RXN_s__Prevotella_copri	9.93695	16.4494	17.7733	91.8243	0	12.3284	1.62504	59.1991	53.9348	57.2754	0	0.587939	0	5.4968	0	47.4315	24.1414	17.9862	26.4017	34.6598	12.3262	44.7516	43.2737	5.4747	14.31	3.71403	51.426	1.06298	45.5013
QUINOPRIBOTRANS-RXN_s__Prevotella_copri	25.3669	14.9992	21.196	36.3539	0	8.53575	1.30888	14.5687	21.8664	47.6641	0	1.00532	0	35.5151	0	28.9768	10.6079	24.5898	20.7821	39.3089	27.9088	16.1912	42.9005	32.8639	8.66707	1.58137	27.4164	5.69722	21.2684
R223-RXN_s__Prevotella_copri	41.0359	26.3571	31.237	0	0	15.8525	0.850283	0	0	62.3975	0	2.34325	0	47.9837	0	41.203	13.0791	30.9881	14.8882	51.1615	40.5813	4.36069	61.1647	46.9628	4.55804	0.600456	25.3638	8.10303	49.9421
R342-RXN_s__Prevotella_copri	19.1023	9.75158	8.46816	12.9308	0	5.97492	2.86174	5.34105	7.7324	31.1171	0	0.306877	0	7.81139	0	24.2624	3.89442	10.097	13.2938	21.0622	10.7433	10.6745	17.207	30.2032	3.7629	1.4019	14.537	7.69591	19.2368
RHAMNISOM-RXN_s__Prevotella_copri	8.69503	11.3416	34.1414	27.3788	0	11.5414	2.84379	38.8679	16.932	73.3792	0	0	0	11.0457	0	40.6195	20.8896	46.1544	28.6007	23.5585	9.71436	1.15285	43.5368	23.6115	3.19082	2.68834	32.1114	5.77031	34.6803
RHAMNULOKIN-RXN_s__Prevotella_copri	9.86725	9.56365	34.2714	25.704	0	11.2234	2.41593	39.2677	15.505	75.2219	0	0	0	7.85365	0	44.08	19.023	42.4151	28.6769	27.1987	5.54554	0.526571	35.2161	12.6635	1.9917	2.46862	23.7606	3.6405	32.5518
RIB5PISOM-RXN_s__Prevotella_copri	31.274	20.1096	22.744	61.0548	0	17.3763	2.76623	40.2468	40.2438	63.0788	0	1.17237	0	36.0185	0	53.1921	26.0996	23.835	26.1093	56.7377	39.8494	28.2093	59.8993	35.6482	12.4239	2.40936	45.0133	5.4307	45.0098
RIBOFLAVINKIN-RXN_s__Prevotella_copri	42.0365	24.0804	35.089	63.3464	0	22.3018	1.82403	44.3096	36.1531	96.8351	0	2.32217	0	55.3347	0	78.7527	27.4192	36.688	33.8586	69.8332	42.8767	29.3609	81.7503	50.2203	14.9554	2.69915	56.319	8.01031	67.1879
RIBOFLAVINSYNDEAM-RXN_s__Prevotella_copri	44.4311	27.4475	41.1982	87.3901	0	25.1399	2.17489	55.4532	49.8246	108.757	0	1.37675	0	51.022	0	85.8059	30.1647	45.5413	43.231	79.6682	48.2859	44.5062	79.5297	49.8271	19.2355	2.7564	73.5597	6.49588	73.7937
RIBOFLAVINSYNREDUC-RXN_s__Prevotella_copri	44.4311	27.4475	41.1982	87.3901	0	25.1399	2.17489	55.4532	49.8246	108.757	0	1.37675	0	51.022	0	85.8059	30.1647	45.5413	43.231	79.6682	48.2859	44.5062	79.5297	49.8271	19.2355	2.7564	73.5597	6.49588	73.7937
RIBOSYLHOMOCYSTEINASE-RXN_s__Prevotella_copri	26.8082	23.8702	37.6945	87.4176	0	22.1331	1.03034	47.6693	48.2387	77.824	0	0.937022	0	32.8307	0	68.3007	27.5599	48.9395	37.8641	61.9955	32.0984	37.3594	70.9237	33.3326	21.0169	3.19083	64.2977	6.9882	63.6088
RIBULP3EPIM-RXN_s__Prevotella_copri	24.6199	14.9175	4.121	71.9786	0	8.97507	1.52709	43.7248	37.6551	55.7929	0	1.36976	0	43.702	0	34.3786	16.87	0	22.2849	56.4643	28.3602	35.145	27.519	36.7176	13.8568	1.97823	42.6398	4.82203	27.2976
RIBULPEPIM-RXN_s__Prevotella_copri	30.123	14.1741	20.4629	15.8238	0	9.01281	0.915411	8.35417	8.82431	43.5168	0	1.9138	0	40.206	0	28.5586	9.40592	23.2115	15.6332	39.1089	30.4798	10.9493	46.5489	37.1898	7.42286	0.563307	22.9257	7.07829	30.0807
RNA-DIRECTED-DNA-POLYMERASE-RXN_s__Prevotella_copri	33.9362	4.46584	0	0	0	0.858713	1.01783	0	0	0	0	0.1174	0	355.131	0	15.5393	0.50192	4.92265	10.2014	0.488567	5.70029	6.5014	20.132	0.945941	4.08491	1.09087	17.6821	24.9429	1.66008
RXN-10058_s__Prevotella_copri	44.4311	27.4475	41.1982	87.3901	0	25.1399	2.17489	55.4532	49.8246	108.757	0	1.37675	0	51.022	0	85.8059	30.1647	45.5413	43.231	79.6682	48.2859	44.5062	79.5297	49.8271	19.2355	2.7564	73.5597	6.49588	73.7937
RXN-10657_s__Prevotella_copri	37.7698	35.5052	46.3304	124.653	0	24.1136	1.39576	51.1528	72.4494	95.1394	0	2.09966	0	42.8519	0	72.4177	27.0315	50.2252	40.9064	68.3967	42.1706	75.6971	79.1157	38.2601	19.3685	3.65007	66.9101	6.19131	43.1625
RXN-10661_s__Prevotella_copri	37.7698	35.5052	46.3304	124.653	0	24.1136	1.39576	51.1528	72.4494	95.1394	0	2.09966	0	42.8519	0	72.4177	27.0315	50.2252	40.9064	68.3967	42.1706	75.6971	79.1157	38.2601	19.3685	3.65007	66.9101	6.19131	43.1625
RXN-10717_s__Prevotella_copri	47.9809	7.54636	46.9875	0	0	17.5911	1.65996	0	0	67.8248	0	1.5223	0	53.4034	0	53.2181	9.74973	54.8719	18.483	62.8074	31.2886	4.72691	65.9813	51.3487	0	0.635505	28.0845	7.76703	56.0863
RXN-10769_s__Prevotella_copri	66.0384	60.0372	60.089	38.8877	0	47.9186	4.25701	19.5052	19.6762	223.214	0	4.70923	0	196	0	119.86	50.3907	14.9727	64.5532	113.632	92.9081	9.7037	120.043	174.696	19.9766	4.06155	86.2284	25.3157	88.1868
RXN-10773_s__Prevotella_copri	66.0384	60.0372	60.089	38.8877	0	47.9186	4.25701	19.5052	19.6762	223.214	0	4.70923	0	196	0	119.86	50.3907	14.9727	64.5532	113.632	92.9081	9.7037	120.043	174.696	19.9766	4.06155	86.2284	25.3157	88.1868
RXN-10781_s__Prevotella_copri	17.6092	6.01282	59.2126	0	0	12.8058	0	0	0	35.0405	0	0	0	0	0	37.0688	8.895	83.593	20.1281	16.6996	0	0	30.4078	0	0	0	34.4407	0	40.267
RXN-10857_s__Prevotella_copri	25.5084	18.1643	5.30727	97.4391	0	13.0689	2.00824	55.225	60.424	89.4328	0	1.4446	0	49.5285	0	46.1267	22.6083	0	26.9914	61.5026	26.932	45.9571	28.3125	39.8336	20.4462	2.8799	53.6602	6.22634	27.6014
RXN-10911_s__Prevotella_copri	17.6092	6.01282	59.2126	0	0	12.8058	0	0	0	35.0405	0	0	0	0	0	37.0688	8.895	83.593	20.1281	16.6996	0	0	30.4078	0	0	0	34.4407	0	40.267
RXN-10915_s__Prevotella_copri	17.6092	6.01282	59.2126	0	0	12.8058	0	0	0	35.0405	0	0	0	0	0	37.0688	8.895	83.593	20.1281	16.6996	0	0	30.4078	0	0	0	34.4407	0	40.267
RXN-11029_s__Prevotella_copri	32.8983	32.7447	20.5938	16.9255	0	16.9969	1.0511	11.2217	10.9233	62.6816	0	2.51139	0	54.6441	0	50.306	12.6949	18.2134	16.0195	53.8766	42.7604	11.4151	56.1391	47.1512	8.81368	0.856064	31.5502	7.70927	32.6563
RXN-11046_s__Prevotella_copri	35.83	22.8438	36.0539	73.4053	0	22.8373	1.68872	43.9333	45.9373	87.7077	0	1.92457	0	50.3482	0	74.8743	25.5034	46.6953	34.4748	69.2837	40.7331	39.3282	71.8028	46.5627	16.9686	2.89231	63.9519	7.70956	65.4233
RXN-11047_s__Prevotella_copri	3.14475	5.91407	6.06	62.7428	0	6.36143	0.742126	35.5973	32.6727	35.6025	0	0	0	0	0	26.9989	11.3449	12.8852	17.2959	15.6281	2.19829	24.1305	15.9706	0	10.5966	1.74692	31.2562	0	24.3146
RXN-11063_s__Prevotella_copri	28.79	12.3338	5.83009	0	0	21.3305	0.814787	0	0	35.4971	0	1.62855	0	51.9355	0	30.7146	4.96935	0	6.46892	39.3386	33.8212	32.9099	37.6037	52.4878	3.46132	0.328965	13.239	6.47763	27.9275
RXN-11064_s__Prevotella_copri	28.79	12.3338	5.83009	0	0	21.3305	0.814787	0	0	35.4971	0	1.62855	0	51.9355	0	30.7146	4.96935	0	6.46892	39.3386	33.8212	32.9099	37.6037	52.4878	3.46132	0.328965	13.239	6.47763	27.9275
RXN-11065_s__Prevotella_copri	35.0164	11.7842	5.13317	0	0	7.91747	0.966217	0	0	31.8539	0	1.60731	0	45.301	0	22.5324	5.91966	0	6.19134	37.001	34.4204	3.94603	29.9754	48.9294	4.42618	0.289791	10.4731	6.42521	15.2181
RXN-11078_s__Prevotella_copri	7.40539	9.35456	6.31204	84.1966	0	6.06171	0.825634	54.9984	50.0751	52.4132	0	0	0	0	0	29.3238	15.746	11.0218	24.091	31.5449	6.61618	34.6837	15.392	8.55072	13.2172	2.62416	42.7368	1.77771	25.2901
RXN-11291_s__Prevotella_copri	15.1907	12.0843	19.9161	58.4057	0	9.40193	1.03698	35.6734	35.0379	52.406	0	0.898113	0	15.3341	0	37.585	14.6362	21.5644	22.7118	31.4098	15.422	27.4985	27.9328	14.9884	10.9253	1.24406	36.4337	2.89792	27.4286
RXN-11302_s__Prevotella_copri	35.0164	11.7842	5.13317	0	0	7.91747	0.966217	0	0	31.8539	0	1.60731	0	45.301	0	22.5324	5.91966	0	6.19134	37.001	34.4204	3.94603	29.9754	48.9294	4.42618	0.289791	10.4731	6.42521	15.2181
RXN-11322_s__Prevotella_copri	85.7502	48.02	67.5717	134.796	0	50.4763	3.76805	106.426	77.6399	210.987	0	3.05766	0	104.601	0	130.41	51.9141	81.3019	63.8936	139.976	105.506	81.1078	155.325	168.063	68.2022	5.83675	122.822	9.02568	137.708
RXN-11346_s__Prevotella_copri	32.8983	32.7447	20.5938	16.9255	0	16.9969	1.0511	11.2217	10.9233	62.6816	0	2.51139	0	54.6441	0	50.306	12.6949	18.2134	16.0195	53.8766	42.7604	11.4151	56.1391	47.1512	8.81368	0.856064	31.5502	7.70927	32.6563
RXN-11347_s__Prevotella_copri	44.1574	52.8632	28.7584	86.603	0	23.6081	2.09319	51.3595	45.6534	101.123	0	3.04994	0	60.7669	0	73.7803	26.034	27.9792	30.8953	76.2624	45.0084	37.2578	73.364	51.7869	18.8793	2.45751	63.2557	8.81822	64.0724
RXN-11348_s__Prevotella_copri	15.1907	12.0843	19.9161	58.4057	0	9.40193	1.03698	35.6734	35.0379	52.406	0	0.898113	0	15.3341	0	37.585	14.6362	21.5644	22.7118	31.4098	15.422	27.4985	27.9328	14.9884	10.9253	1.24406	36.4337	2.89792	27.4286
RXN-11350_s__Prevotella_copri	15.1907	12.0843	19.9161	58.4057	0	9.40193	1.03698	35.6734	35.0379	52.406	0	0.898113	0	15.3341	0	37.585	14.6362	21.5644	22.7118	31.4098	15.422	27.4985	27.9328	14.9884	10.9253	1.24406	36.4337	2.89792	27.4286
RXN-11351_s__Prevotella_copri	35.0164	11.7842	5.13317	0	0	7.91747	0.966217	0	0	31.8539	0	1.60731	0	45.301	0	22.5324	5.91966	0	6.19134	37.001	34.4204	3.94603	29.9754	48.9294	4.42618	0.289791	10.4731	6.42521	15.2181
RXN-11478_s__Prevotella_copri	37.7698	35.5052	46.3304	124.653	0	24.1136	1.39576	51.1528	72.4494	95.1394	0	2.09966	0	42.8519	0	72.4177	27.0315	50.2252	40.9064	68.3967	42.1706	75.6971	79.1157	38.2601	19.3685	3.65007	66.9101	6.19131	43.1625
RXN-11482_s__Prevotella_copri	37.7698	35.5052	46.3304	124.653	0	24.1136	1.39576	51.1528	72.4494	95.1394	0	2.09966	0	42.8519	0	72.4177	27.0315	50.2252	40.9064	68.3967	42.1706	75.6971	79.1157	38.2601	19.3685	3.65007	66.9101	6.19131	43.1625
RXN-11501_s__Prevotella_copri	57.7998	54.7977	46.8334	214.97	0	39.8201	3.36874	123.014	120.174	183.106	0	3.11396	0	70.2954	0	135.703	60.6718	59.0939	77.0674	125.768	61.2563	98.7891	129.758	87.4551	42.5234	8.53491	128.713	11.7363	118.298
RXN-11588_s__Prevotella_copri	13.6717	9.69627	1.53597	51.15	0	4.14644	1.14407	34.0924	30.2292	36.2092	0	0.445907	0	15.9127	0	20.1419	12.0614	0	13.3318	25.2098	11.6608	20.6597	23.6832	12.2059	10.7256	1.68135	35.8632	0.923756	20.7231
RXN-11592_s__Prevotella_copri	40.3944	21.1238	32.6255	75.8849	0	18.1112	0.970504	47.6016	43.4809	85.7757	0	0.747179	0	40.1778	0	56.9999	23.3944	38.3894	28.9015	61.204	31.5797	29.3382	52.6896	35.0087	17.1452	2.43373	56.4763	4.77632	40.579
RXN-11598_s__Prevotella_copri	28.191	13.2373	3.29137	56.0456	0	12.7703	1.59227	32.4137	30.9842	60.7368	0	1.61022	0	46.2675	0	37.7499	17.1355	0	16.6952	55.4577	28.8678	30.62	27.7763	38.9146	10.6725	1.39605	32.6036	4.9355	22.1169
RXN-11602_s__Prevotella_copri	41.7592	28.741	9.44262	0	0	9.84949	3.10948	0	0	46.7915	0	4.03978	0	79.7305	0	31.9792	6.09575	0.241805	11.6469	70.4889	59.3082	7.16089	60.0839	60.9388	8.07836	0.27201	13.2462	11.2383	39.2954
RXN-11627_s__Prevotella_copri	0	0.968905	3.20281	0	0	2.23421	0	0	0	0	0	0	0	0	0	0.846428	7.18316	0	11.1699	0	8.34543	8.08574	0	19.3988	0	0.157926	15.2651	7.16345	0
RXN-11633_s__Prevotella_copri	46.9864	24.8434	38.205	71.9995	0	23.2095	2.07283	39.3199	40.6156	95.4294	0	1.69303	0	60.3686	0	72.4055	22.5927	38.6274	33.9437	73.6721	44.0195	32.1848	68.9801	52.0832	15.2334	3.1148	64.8254	7.03289	52.8164
RXN-11637_s__Prevotella_copri	28.7346	12.9076	7.02714	0	0	8.54542	1.09917	0.398577	0	33.9472	0	1.6111	0	49.9393	0	27.9029	5.42687	0	7.38958	42.9373	37.5621	3.73317	34.0558	43.2928	3.56515	0.443782	14.2987	5.82566	18.5208
RXN-11715_s__Prevotella_copri	6.54433	9.67944	15.2384	68.0545	0	8.61379	0.840484	44.5201	39.0598	48.4148	0	0	0	3.40963	0	34.8697	18.1015	26.3972	25.0319	23.2764	7.43097	30.2349	27.9787	5.72489	10.7384	2.01271	41.9009	0	31.5203
RXN-11737_s__Prevotella_copri	55.4831	30.2768	32.8201	67.9035	0	21.8571	3.44046	40.6016	39.4792	98.5562	0	3.52579	0	90.4295	0	76.2934	26.3109	27.8602	33.9358	90.8646	71.3159	29.0685	85.8799	82.1821	23.3093	2.95796	59.7197	10.2744	59.1051
RXN-11743_s__Prevotella_copri	6.54433	9.67944	15.2384	68.0545	0	8.61379	0.840484	44.5201	39.0598	48.4148	0	0	0	3.40963	0	34.8697	18.1015	26.3972	25.0319	23.2764	7.43097	30.2349	27.9787	5.72489	10.7384	2.01271	41.9009	0	31.5203
RXN-11832_s__Prevotella_copri	24.6943	18.1274	4.95792	72.534	0	13.344	1.46805	40.8776	40.728	67.8343	0	1.38207	0	48.0477	0	44.0779	19.7144	0	23.1903	58.4362	36.9537	31.4461	34.045	42.3594	16.9142	2.07707	47.773	6.42012	35.9993
RXN-11839_s__Prevotella_copri	29.9717	15.2013	14.7729	11.5829	0	11.267	0.978152	7.62629	6.89291	44.8085	0	0.873627	0	54.4942	0	33.4783	9.5872	0	13.2551	45.4496	39.4247	10.7479	45.6351	41.9721	6.34363	0.51337	21.4622	6.79746	28.6696
RXN-12088_s__Prevotella_copri	57.7998	54.7977	46.8334	214.97	0	39.8201	3.36874	123.014	120.174	183.106	0	3.11396	0	70.2954	0	135.703	60.6718	59.0939	77.0674	125.768	61.2563	98.7891	129.758	87.4551	42.5234	8.53491	128.713	11.7363	118.298
RXN-12093_s__Prevotella_copri	31.1376	16.4159	10.4723	0	0	11.5125	2.0261	0.104182	0	74.5869	0	3.12261	0	70.3797	0	30.4043	4.8225	0	13.6925	56.3101	45.0536	4.87991	69.9513	74.1801	7.68022	0.180442	20.5735	10.6772	15.5095
RXN-12174_s__Prevotella_copri	7.75508	7.50298	24.8457	21.9247	0	7.83806	0.620678	17.2149	13.1954	68.1893	0	0	0	47.5673	0	31.6861	13.705	32.766	16.1483	15.3237	4.74946	1.58851	43.2503	15.1562	4.56506	1.73125	20.6108	6.05476	27.3409
RXN-12184_s__Prevotella_copri	41.0359	26.3571	31.237	0	0	15.8525	0.850283	0	0	62.3975	0	2.34325	0	47.9837	0	41.203	13.0791	30.9881	14.8882	51.1615	40.5813	4.36069	61.1647	46.9628	4.55804	0.600456	25.3638	8.10303	49.9421
RXN-12193_s__Prevotella_copri	0	2.91177	6.66762	0	0	1.84386	0.547806	0	0	0	0	0	0	0	0	12.3417	3.79998	0	5.40149	1.62012	7.47639	0.64249	4.10346	16.7986	0	0	7.83407	4.8995	11.6662
RXN-12299_s__Prevotella_copri	47.9809	7.54636	46.9875	0	0	17.5911	1.65996	0	0	67.8248	0	1.5223	0	53.4034	0	53.2181	9.74973	54.8719	18.483	62.8074	31.2886	4.72691	65.9813	51.3487	0	0.635505	28.0845	7.76703	56.0863
RXN-12302_s__Prevotella_copri	42.7292	23.4971	29.6123	29.2392	0	20.0407	1.23184	21.1521	17.5003	87.9098	0	2.15025	0	77.571	0	66.2287	17.7403	25.8996	23.9239	83.8735	58.7818	17.0008	71.0313	79.0957	12.394	1.60608	44.5962	10.2107	47.8732
RXN-12391_s__Prevotella_copri	0	2.91177	6.66762	0	0	1.84386	0.547806	0	0	0	0	0	0	0	0	12.3417	3.79998	0	5.40149	1.62012	7.47639	0.64249	4.10346	16.7986	0	0	7.83407	4.8995	11.6662
RXN-12398_s__Prevotella_copri	196.404	100.895	193.995	338.612	0	94.3488	19.3979	262.741	190.726	453.647	0	7.92513	0	210.374	0	319.943	120.152	226.165	183.721	320.771	186.876	166.579	314.851	188.412	70.9493	12.8095	288.445	27.6549	280.147
RXN-12399_s__Prevotella_copri	196.404	100.895	193.995	338.612	0	94.3488	19.3979	262.741	190.726	453.647	0	7.92513	0	210.374	0	319.943	120.152	226.165	183.721	320.771	186.876	166.579	314.851	188.412	70.9493	12.8095	288.445	27.6549	280.147
RXN-12400_s__Prevotella_copri	196.404	100.895	193.995	338.612	0	94.3488	19.3979	262.741	190.726	453.647	0	7.92513	0	210.374	0	319.943	120.152	226.165	183.721	320.771	186.876	166.579	314.851	188.412	70.9493	12.8095	288.445	27.6549	280.147
RXN-12448_s__Prevotella_copri	17.6092	6.01282	59.2126	0	0	12.8058	0	0	0	35.0405	0	0	0	0	0	37.0688	8.895	83.593	20.1281	16.6996	0	0	30.4078	0	0	0	34.4407	0	40.267
RXN-12458_s__Prevotella_copri	5.20122	8.04363	4.68937	66.6257	0	6.09245	0.65638	38.6884	42.5649	42.9501	0	0.255828	0	6.25232	0	24.2422	13.8969	0	19.5864	22.0815	7.43337	30.524	16.2746	7.04046	11.8394	2.9628	30.5782	1.42338	19.2318
RXN-12460_s__Prevotella_copri	36.7498	25.3453	23.2848	77.0155	0	17.2652	2.00637	43.8849	42.4679	86.0517	0	1.80869	0	48.668	0	57.8162	24.7946	23.5372	29.3106	64.0336	36.2833	46.1209	68.0901	44.1548	13.3855	3.18072	53.7901	7.17903	46.6094
RXN-12480_s__Prevotella_copri	26.1136	19.4132	6.18385	74.8821	0	11.7664	2.17801	34.8824	41.0984	67.9183	0	1.61742	0	56.865	0	35.5423	13.4131	0	24.1344	54.2638	44.3268	31.1528	31.2239	39.7006	14.9997	2.05762	36.0779	6.83908	23.956
RXN-12484_s__Prevotella_copri	47.9809	7.54636	46.9875	0	0	17.5911	1.65996	0	0	67.8248	0	1.5223	0	53.4034	0	53.2181	9.74973	54.8719	18.483	62.8074	31.2886	4.72691	65.9813	51.3487	0	0.635505	28.0845	7.76703	56.0863
RXN-12588_s__Prevotella_copri	32.8799	23.4494	38.6645	76.1999	0	21.9067	2.40153	43.8435	41.5514	92.4712	0	2.27106	0	48.7857	0	68.1114	32.3471	44.1307	35.1857	57.774	42.0371	33.7401	68.1333	47.0819	13.2303	3.06414	60.9913	5.12006	69.6986
RXN-12610_s__Prevotella_copri	7.35692	8.87842	23.3481	53.1462	0	12.9624	0.276673	21.2754	32.7421	39.1718	0	0	0	0	0	32.0112	15.5182	39.3087	14.278	16.0891	2.77597	15.2919	27.3923	0	8.99523	1.70629	41.1292	0	34.3813
RXN-12611_s__Prevotella_copri	7.35692	8.87842	23.3481	53.1462	0	12.9624	0.276673	21.2754	32.7421	39.1718	0	0	0	0	0	32.0112	15.5182	39.3087	14.278	16.0891	2.77597	15.2919	27.3923	0	8.99523	1.70629	41.1292	0	34.3813
RXN-12726_s__Prevotella_copri	42.7386	25.6249	41.0893	83.786	0	23.2278	1.62997	34.1019	46.9151	106.277	0	1.6684	0	49.9419	0	62.3904	28.295	47.3123	35.1916	67.5327	44.0812	39.9601	82.6446	43.7712	17.664	6.11809	50.9263	6.42649	63.2042
RXN-12752_s__Prevotella_copri	0	4.00429	0	76.1866	0	3.63213	0.760902	49.5633	42.727	38.1752	0	0	0	0	0	18.8617	11.0493	0	15.3585	18.1013	0	27.7348	0	0	12.6516	1.7173	30.9462	0	12.0019
RXN-12977_s__Prevotella_copri	26.5247	18.1682	30.2411	61.5007	0	16.1412	0.813808	39.3906	35.9965	47.5587	0	1.39503	0	37.5019	0	51.8329	16.6332	37.797	28.9862	53.7611	31.7179	27.1912	61.3045	30.4195	14.2712	2.70522	55.8773	5.38191	43.4546
RXN-12978_s__Prevotella_copri	41.0359	26.3571	31.237	0	0	15.8525	0.850283	0	0	62.3975	0	2.34325	0	47.9837	0	41.203	13.0791	30.9881	14.8882	51.1615	40.5813	4.36069	61.1647	46.9628	4.55804	0.600456	25.3638	8.10303	49.9421
RXN-13141_s__Prevotella_copri	0	4.00429	0	76.1866	0	3.63213	0.760902	49.5633	42.727	38.1752	0	0	0	0	0	18.8617	11.0493	0	15.3585	18.1013	0	27.7348	0	0	12.6516	1.7173	30.9462	0	12.0019
RXN-13142_s__Prevotella_copri	0	4.00429	0	76.1866	0	3.63213	0.760902	49.5633	42.727	38.1752	0	0	0	0	0	18.8617	11.0493	0	15.3585	18.1013	0	27.7348	0	0	12.6516	1.7173	30.9462	0	12.0019
RXN-13158_s__Prevotella_copri	66.2216	35.0492	50.9871	42.1591	0	29.9154	3.19917	28.5439	22.3305	114.228	0	2.35352	0	94.0758	0	86.9074	25.6572	47.2989	34.2063	92.1291	78.4657	26.4054	108.04	108.033	31.1981	2.97826	61.943	9.8401	86.733
RXN-13163_s__Prevotella_copri	77.2906	44.9162	76.8898	124.829	0	40.8139	3.24824	69.725	72.0829	176.146	0	2.18364	0	102.587	0	127.99	49.1242	83.4809	65.972	139.632	100.239	58.9836	151.661	165.037	75.7012	4.16393	105.037	12.1464	115.414
RXN-13198_s__Prevotella_copri	17.6092	6.01282	59.2126	0	0	12.8058	0	0	0	35.0405	0	0	0	0	0	37.0688	8.895	83.593	20.1281	16.6996	0	0	30.4078	0	0	0	34.4407	0	40.267
RXN-13290_s__Prevotella_copri	41.0359	26.3571	31.237	0	0	15.8525	0.850283	0	0	62.3975	0	2.34325	0	47.9837	0	41.203	13.0791	30.9881	14.8882	51.1615	40.5813	4.36069	61.1647	46.9628	4.55804	0.600456	25.3638	8.10303	49.9421
RXN-13313_s__Prevotella_copri	41.7484	26.412	4.39472	0	0	7.55659	1.27125	0	0	32.598	0	1.87008	0	47.4704	0	26.8927	8.12108	0	4.36456	91.9168	43.3675	2.81334	49.9983	56.7706	4.78844	0.962344	81.2978	7.84764	38.7937
RXN-13602_s__Prevotella_copri	66.0384	60.0372	60.089	38.8877	0	47.9186	4.25701	19.5052	19.6762	223.214	0	4.70923	0	196	0	119.86	50.3907	14.9727	64.5532	113.632	92.9081	9.7037	120.043	174.696	19.9766	4.06155	86.2284	25.3157	88.1868
RXN-13603_s__Prevotella_copri	66.0384	60.0372	60.089	38.8877	0	47.9186	4.25701	19.5052	19.6762	223.214	0	4.70923	0	196	0	119.86	50.3907	14.9727	64.5532	113.632	92.9081	9.7037	120.043	174.696	19.9766	4.06155	86.2284	25.3157	88.1868
RXN-13614_s__Prevotella_copri	41.0359	26.3571	31.237	0	0	15.8525	0.850283	0	0	62.3975	0	2.34325	0	47.9837	0	41.203	13.0791	30.9881	14.8882	51.1615	40.5813	4.36069	61.1647	46.9628	4.55804	0.600456	25.3638	8.10303	49.9421
RXN-13697_s__Prevotella_copri	55.4831	30.2768	32.8201	67.9035	0	21.8571	3.44046	40.6016	39.4792	98.5562	0	3.52579	0	90.4295	0	76.2934	26.3109	27.8602	33.9358	90.8646	71.3159	29.0685	85.8799	82.1821	23.3093	2.95796	59.7197	10.2744	59.1051
RXN-13997_s__Prevotella_copri	12.4424	12.9238	6.98357	79.7361	0	6.23145	1.33996	47.1979	48.497	70.8515	0	0.958733	0	18.4655	0	34.9459	20.4055	0	25.0707	52.1898	16.3902	34.9203	30.0047	27.8699	14.1151	2.50742	46.6962	5.26851	23.5597
RXN-14023_s__Prevotella_copri	47.9809	7.54636	46.9875	0	0	17.5911	1.65996	0	0	67.8248	0	1.5223	0	53.4034	0	53.2181	9.74973	54.8719	18.483	62.8074	31.2886	4.72691	65.9813	51.3487	0	0.635505	28.0845	7.76703	56.0863
RXN-14025_s__Prevotella_copri	0	6.21675	0	85.2022	0	3.03483	0.586151	46.071	48.3836	37.7748	0	0	0	0	0	21.2508	14.5915	0	18.9579	21.4627	3.34956	32.6095	4.61374	0	11.1631	1.6701	35.698	0	14.0572
RXN-14026_s__Prevotella_copri	0	6.21675	0	85.2022	0	3.03483	0.586151	46.071	48.3836	37.7748	0	0	0	0	0	21.2508	14.5915	0	18.9579	21.4627	3.34956	32.6095	4.61374	0	11.1631	1.6701	35.698	0	14.0572
RXN-14029_s__Prevotella_copri	6.54433	9.67944	15.2384	68.0545	0	8.61379	0.840484	44.5201	39.0598	48.4148	0	0	0	3.40963	0	34.8697	18.1015	26.3972	25.0319	23.2764	7.43097	30.2349	27.9787	5.72489	10.7384	2.01271	41.9009	0	31.5203
RXN-14047_s__Prevotella_copri	10.8644	10.9515	7.44857	57.5984	0	7.47706	0.781667	34.0026	33.5792	42.7367	0	0.598628	0	12.9841	0	30.262	17.6858	8.63795	16.7587	27.451	14.6475	24.8633	30.6708	10.8456	10.1507	1.97794	34.03	1.2452	30.0312
RXN-14073_s__Prevotella_copri	0	39.0042	14.4731	0	0	8.35862	3.44832	0	0	0	0	0	0	0	0	0	0	0	13.7697	16.4206	0	0	0	0	10.0725	0	1.71963	0	0
RXN-14117_s__Prevotella_copri	21.2255	10.1072	5.88955	0	0	6.83913	0.704553	4.2702	0	27.8422	0	1.28954	0	33.7409	0	19.663	5.72165	0	6.56147	30.5891	26.813	3.04027	26.6633	30.7899	3.32731	0.809364	9.24449	4.72277	13.4892
RXN-14136_s__Prevotella_copri	0	39.0042	14.4731	0	0	8.35862	3.44832	0	0	0	0	0	0	0	0	0	0	0	13.7697	16.4206	0	0	0	0	10.0725	0	1.71963	0	0
RXN-14177_s__Prevotella_copri	35.83	22.8438	36.0539	73.4053	0	22.8373	1.68872	43.9333	45.9373	87.7077	0	1.92457	0	50.3482	0	74.8743	25.5034	46.6953	34.4748	69.2837	40.7331	39.3282	71.8028	46.5627	16.9686	2.89231	63.9519	7.70956	65.4233
RXN-14179_s__Prevotella_copri	66.0384	60.0372	60.089	38.8877	0	47.9186	4.25701	19.5052	19.6762	223.214	0	4.70923	0	196	0	119.86	50.3907	14.9727	64.5532	113.632	92.9081	9.7037	120.043	174.696	19.9766	4.06155	86.2284	25.3157	88.1868
RXN-14192_s__Prevotella_copri	21.2255	10.1072	5.88955	0	0	6.83913	0.704553	4.2702	0	27.8422	0	1.28954	0	33.7409	0	19.663	5.72165	0	6.56147	30.5891	26.813	3.04027	26.6633	30.7899	3.32731	0.809364	9.24449	4.72277	13.4892
RXN-14207_s__Prevotella_copri	21.2255	10.1072	5.88955	0	0	6.83913	0.704553	4.2702	0	27.8422	0	1.28954	0	33.7409	0	19.663	5.72165	0	6.56147	30.5891	26.813	3.04027	26.6633	30.7899	3.32731	0.809364	9.24449	4.72277	13.4892
RXN-14227_s__Prevotella_copri	0	6.21675	0	85.2022	0	3.03483	0.586151	46.071	48.3836	37.7748	0	0	0	0	0	21.2508	14.5915	0	18.9579	21.4627	3.34956	32.6095	4.61374	0	11.1631	1.6701	35.698	0	14.0572
RXN-14260_s__Prevotella_copri	0	2.91177	6.66762	0	0	1.84386	0.547806	0	0	0	0	0	0	0	0	12.3417	3.79998	0	5.40149	1.62012	7.47639	0.64249	4.10346	16.7986	0	0	7.83407	4.8995	11.6662
RXN-14261_s__Prevotella_copri	0	2.91177	6.66762	0	0	1.84386	0.547806	0	0	0	0	0	0	0	0	12.3417	3.79998	0	5.40149	1.62012	7.47639	0.64249	4.10346	16.7986	0	0	7.83407	4.8995	11.6662
RXN-14267_s__Prevotella_copri	33.4883	15.0198	8.2561	0	0	11.6527	0.713675	0	0	38.5035	0	2.00577	0	39.6443	0	30.9142	6.05325	0	7.27834	45.1621	41.3112	3.72285	38.4979	48.6887	5.30612	0.336361	12.6151	7.02254	16.879
RXN-14270_s__Prevotella_copri	15.2529	15.5295	35.2591	108.673	0	18.8823	1.86338	63.7233	64.754	92.3643	0	0.669185	0	6.8577	0	61.0385	34.8071	34.268	38.8883	40.3641	32.1096	51.4514	57.4214	16.8405	16.5573	4.53231	67.6821	1.21622	55.3076
RXN-14338_s__Prevotella_copri	54.4886	30.5043	23.3138	87.1465	0	24.2645	2.01719	48.6085	47.4264	101.671	0	2.11325	0	58.0892	0	75.312	24.7704	26.2665	32.9001	74.8502	53.7061	34.5111	74.2064	61.6106	15.8061	2.62447	60.1707	7.5632	75.7789
RXN-14354_s__Prevotella_copri	0	2.91177	6.66762	0	0	1.84386	0.547806	0	0	0	0	0	0	0	0	12.3417	3.79998	0	5.40149	1.62012	7.47639	0.64249	4.10346	16.7986	0	0	7.83407	4.8995	11.6662
RXN-14371_s__Prevotella_copri	3.91272	7.18372	6.7841	62.4898	0	5.21391	0.833831	35.3496	35.1177	34.2327	0	0	0	2.83375	0	23.4485	13.6888	9.37001	15.7877	18.6952	4.81305	24.4147	14.2195	3.29258	9.96032	2.38634	30.5951	0	22.1757
RXN-14372_s__Prevotella_copri	3.91272	7.18372	6.7841	62.4898	0	5.21391	0.833831	35.3496	35.1177	34.2327	0	0	0	2.83375	0	23.4485	13.6888	9.37001	15.7877	18.6952	4.81305	24.4147	14.2195	3.29258	9.96032	2.38634	30.5951	0	22.1757
RXN-14385_s__Prevotella_copri	32.8799	23.4494	38.6645	76.1999	0	21.9067	2.40153	43.8435	41.5514	92.4712	0	2.27106	0	48.7857	0	68.1114	32.3471	44.1307	35.1857	57.774	42.0371	33.7401	68.1333	47.0819	13.2303	3.06414	60.9913	5.12006	69.6986
RXN-14461_s__Prevotella_copri	27.1805	17.3442	6.95772	74.8238	0	12.6296	2.25589	43.4596	45.1266	69.3524	0	1.76095	0	42.9974	0	43.1684	16.2225	0	23.3322	56.867	31.7451	32.7148	31.88	44.7953	16.9459	2.22465	44.0026	5.94104	23.3786
RXN-14517_s__Prevotella_copri	5.20122	8.04363	4.68937	66.6257	0	6.09245	0.65638	38.6884	42.5649	42.9501	0	0.255828	0	6.25232	0	24.2422	13.8969	0	19.5864	22.0815	7.43337	30.524	16.2746	7.04046	11.8394	2.9628	30.5782	1.42338	19.2318
RXN-14712_s__Prevotella_copri	15.1907	12.0843	19.9161	58.4057	0	9.40193	1.03698	35.6734	35.0379	52.406	0	0.898113	0	15.3341	0	37.585	14.6362	21.5644	22.7118	31.4098	15.422	27.4985	27.9328	14.9884	10.9253	1.24406	36.4337	2.89792	27.4286
RXN-14986_s__Prevotella_copri	66.2216	35.0492	50.9871	42.1591	0	29.9154	3.19917	28.5439	22.3305	114.228	0	2.35352	0	94.0758	0	86.9074	25.6572	47.2989	34.2063	92.1291	78.4657	26.4054	108.04	108.033	31.1981	2.97826	61.943	9.8401	86.733
RXN-15005_s__Prevotella_copri	43.8572	24.6423	42.8266	79.8997	0	23.44	1.8701	41.898	47.1942	106.351	0	1.78896	0	45.7399	0	76.949	26.9456	45.5814	32.247	73.941	42.0577	34.2058	77.9851	46.9098	16.584	2.75421	57.3699	6.92851	76.1379
RXN-15006_s__Prevotella_copri	34.5159	23.0484	39.2116	84.6008	0	44.5116	2.17779	48.6031	46.2801	89.8804	0	1.79847	0	42.4463	0	62.9995	29.9692	51.6608	38.1514	62.3866	43.3008	26.2223	68.9838	39.0393	19.9243	4.50809	59.8351	7.56892	79.2585
RXN-15007_s__Prevotella_copri	25.4752	16.3574	43.3474	82.258	0	28.7331	2.09592	60.093	53.1651	66.2106	0	2.14814	0	23.8811	0	38.2768	18.1853	46.9243	36.1269	35.6745	28.1918	26.6471	46.5139	40.7549	26.5102	2.43851	53.3521	6.73702	54.7395
RXN-15041_s__Prevotella_copri	18.973	13.7416	17.0869	0	0	15.2966	0.970859	0	0	50.972	0	1.78069	0	60.4654	0	39.6458	10.3497	0	11.1708	50.8303	48.3822	4.29929	51.9638	53.4612	6.00259	1.07909	15.7537	7.74679	25.928
RXN-15047_s__Prevotella_copri	4.55756	2.70211	0	0	0	6.66108	0	38.9982	0	0	0	0	0	0	0	0.512096	2.40057	0	0	0	6.77998	0	8.61173	0	29.6571	0	0	0	13.7038
RXN-15344_s__Prevotella_copri	5.20501	6.82863	2.03997	69.0553	0	4.5798	0.720526	41.1574	39.4188	34.1764	0	0	0	7.12943	0	25.0484	13.557	3.52194	17.7778	19.8368	6.0534	28.5927	5.27759	3.18823	11.3996	1.8909	35.5257	0	15.6255
RXN-15521_s__Prevotella_copri	15.1907	12.0843	19.9161	58.4057	0	9.40193	1.03698	35.6734	35.0379	52.406	0	0.898113	0	15.3341	0	37.585	14.6362	21.5644	22.7118	31.4098	15.422	27.4985	27.9328	14.9884	10.9253	1.24406	36.4337	2.89792	27.4286
RXN-15635_s__Prevotella_copri	25.3647	13.8837	8.69718	0	0	9.78078	1.86569	0	0	36.6451	0	1.23438	0	48.885	0	25.7012	4.47024	0	7.07438	41.0708	34.6376	3.45698	34.2855	38.0794	3.66988	0.244809	13.6211	6.71915	16.6157
RXN-15709_s__Prevotella_copri	5.20501	6.82863	2.03997	69.0553	0	4.5798	0.720526	41.1574	39.4188	34.1764	0	0	0	7.12943	0	25.0484	13.557	3.52194	17.7778	19.8368	6.0534	28.5927	5.27759	3.18823	11.3996	1.8909	35.5257	0	15.6255
RXN-15733_s__Prevotella_copri	33.5175	17.3282	8.54939	0	0	10.4288	1.40767	0	0	42.3441	0	2.84483	0	59.7265	0	27.8593	6.8916	0	9.03868	47.163	43.6302	4.79101	45.4492	56.9817	5.37369	0.77402	16.1633	8.04122	19.452
RXN-15881_s__Prevotella_copri	32.8799	23.4494	38.6645	76.1999	0	21.9067	2.40153	43.8435	41.5514	92.4712	0	2.27106	0	48.7857	0	68.1114	32.3471	44.1307	35.1857	57.774	42.0371	33.7401	68.1333	47.0819	13.2303	3.06414	60.9913	5.12006	69.6986
RXN-16003_s__Prevotella_copri	29.081	19.1834	5.09258	0	0	9.93034	2.8595	0	0	45.477	0	1.59215	0	68.3576	0	21.6856	5.51672	0	9.69049	41.2274	39.282	4.47664	35.95	66.7792	6.91345	0.428815	15.1692	9.61235	19.6956
RXN-16165_s__Prevotella_copri	21.7482	17.6751	27.5426	81.6678	0	9.78584	1.70173	49.0096	48.8685	77.7956	0	1.62286	0	26.7136	0	41.8011	19.3064	27.1396	28.7206	37.1853	26.897	37.4011	51.4602	24.6206	15.8755	2.43249	48.4196	4.61907	36.8419
RXN-16380_s__Prevotella_copri	41.0359	26.3571	31.237	0	0	15.8525	0.850283	0	0	62.3975	0	2.34325	0	47.9837	0	41.203	13.0791	30.9881	14.8882	51.1615	40.5813	4.36069	61.1647	46.9628	4.55804	0.600456	25.3638	8.10303	49.9421
RXN-16389_s__Prevotella_copri	41.0359	26.3571	31.237	0	0	15.8525	0.850283	0	0	62.3975	0	2.34325	0	47.9837	0	41.203	13.0791	30.9881	14.8882	51.1615	40.5813	4.36069	61.1647	46.9628	4.55804	0.600456	25.3638	8.10303	49.9421
RXN-16393_s__Prevotella_copri	41.0359	26.3571	31.237	0	0	15.8525	0.850283	0	0	62.3975	0	2.34325	0	47.9837	0	41.203	13.0791	30.9881	14.8882	51.1615	40.5813	4.36069	61.1647	46.9628	4.55804	0.600456	25.3638	8.10303	49.9421
RXN-16401_s__Prevotella_copri	41.0359	26.3571	31.237	0	0	15.8525	0.850283	0	0	62.3975	0	2.34325	0	47.9837	0	41.203	13.0791	30.9881	14.8882	51.1615	40.5813	4.36069	61.1647	46.9628	4.55804	0.600456	25.3638	8.10303	49.9421
RXN-16402_s__Prevotella_copri	41.0359	26.3571	31.237	0	0	15.8525	0.850283	0	0	62.3975	0	2.34325	0	47.9837	0	41.203	13.0791	30.9881	14.8882	51.1615	40.5813	4.36069	61.1647	46.9628	4.55804	0.600456	25.3638	8.10303	49.9421
RXN-16418_s__Prevotella_copri	41.0359	26.3571	31.237	0	0	15.8525	0.850283	0	0	62.3975	0	2.34325	0	47.9837	0	41.203	13.0791	30.9881	14.8882	51.1615	40.5813	4.36069	61.1647	46.9628	4.55804	0.600456	25.3638	8.10303	49.9421
RXN-16620_s__Prevotella_copri	37.7698	35.5052	46.3304	124.653	0	24.1136	1.39576	51.1528	72.4494	95.1394	0	2.09966	0	42.8519	0	72.4177	27.0315	50.2252	40.9064	68.3967	42.1706	75.6971	79.1157	38.2601	19.3685	3.65007	66.9101	6.19131	43.1625
RXN-16624_s__Prevotella_copri	37.7698	35.5052	46.3304	124.653	0	24.1136	1.39576	51.1528	72.4494	95.1394	0	2.09966	0	42.8519	0	72.4177	27.0315	50.2252	40.9064	68.3967	42.1706	75.6971	79.1157	38.2601	19.3685	3.65007	66.9101	6.19131	43.1625
RXN-16628_s__Prevotella_copri	37.7698	35.5052	46.3304	124.653	0	24.1136	1.39576	51.1528	72.4494	95.1394	0	2.09966	0	42.8519	0	72.4177	27.0315	50.2252	40.9064	68.3967	42.1706	75.6971	79.1157	38.2601	19.3685	3.65007	66.9101	6.19131	43.1625
RXN-16632_s__Prevotella_copri	37.7698	35.5052	46.3304	124.653	0	24.1136	1.39576	51.1528	72.4494	95.1394	0	2.09966	0	42.8519	0	72.4177	27.0315	50.2252	40.9064	68.3967	42.1706	75.6971	79.1157	38.2601	19.3685	3.65007	66.9101	6.19131	43.1625
RXN-16637_s__Prevotella_copri	36.7498	25.3453	23.2848	77.0155	0	17.2652	2.00637	43.8849	42.4679	86.0517	0	1.80869	0	48.668	0	57.8162	24.7946	23.5372	29.3106	64.0336	36.2833	46.1209	68.0901	44.1548	13.3855	3.18072	53.7901	7.17903	46.6094
RXN-16649_s__Prevotella_copri	35.0164	11.7842	5.13317	0	0	7.91747	0.966217	0	0	31.8539	0	1.60731	0	45.301	0	22.5324	5.91966	0	6.19134	37.001	34.4204	3.94603	29.9754	48.9294	4.42618	0.289791	10.4731	6.42521	15.2181
RXN-16650_s__Prevotella_copri	15.1907	12.0843	19.9161	58.4057	0	9.40193	1.03698	35.6734	35.0379	52.406	0	0.898113	0	15.3341	0	37.585	14.6362	21.5644	22.7118	31.4098	15.422	27.4985	27.9328	14.9884	10.9253	1.24406	36.4337	2.89792	27.4286
RXN-16659_s__Prevotella_copri	35.0164	11.7842	5.13317	0	0	7.91747	0.966217	0	0	31.8539	0	1.60731	0	45.301	0	22.5324	5.91966	0	6.19134	37.001	34.4204	3.94603	29.9754	48.9294	4.42618	0.289791	10.4731	6.42521	15.2181
RXN-16938_s__Prevotella_copri	33.4883	15.0198	8.2561	0	0	11.6527	0.713675	0	0	38.5035	0	2.00577	0	39.6443	0	30.9142	6.05325	0	7.27834	45.1621	41.3112	3.72285	38.4979	48.6887	5.30612	0.336361	12.6151	7.02254	16.879
RXN-17362_s__Prevotella_copri	23.5473	16.1245	7.73824	72.5272	0	10.1985	1.63901	43.1938	36.0513	61.4209	0	1.16484	0	37.1798	0	37.993	18.2017	0	21.9217	50.4823	30.0076	28.9337	28.5368	33.8025	12.673	2.78348	38.0467	5.18976	26.7025
RXN-17824_s__Prevotella_copri	41.5728	34.0866	29.7519	83.986	0	22.8406	2.3441	33.6119	51.6823	95.2751	0	0	0	54.0048	0	64.1081	13.7591	29.8954	34.4919	21.4021	58.4581	43.1389	52.2608	78.7678	12.578	1.02543	72.3058	8.97327	46.4341
RXN-17830_s__Prevotella_copri	57.7998	54.7977	46.8334	214.97	0	39.8201	3.36874	123.014	120.174	183.106	0	3.11396	0	70.2954	0	135.703	60.6718	59.0939	77.0674	125.768	61.2563	98.7891	129.758	87.4551	42.5234	8.53491	128.713	11.7363	118.298
RXN-17846_s__Prevotella_copri	15.852	15.2891	0.998285	86.0071	0	5.01668	1.84694	60.3125	51.1954	65.225	0	0	0	0	0	33.6725	35.4902	48.1329	29.0971	35.7308	9.28721	38.0483	44.4319	0	12.2039	3.52508	57.9119	0	56.2056
RXN-17847_s__Prevotella_copri	15.852	15.2891	0.998285	86.0071	0	5.01668	1.84694	60.3125	51.1954	65.225	0	0	0	0	0	33.6725	35.4902	48.1329	29.0971	35.7308	9.28721	38.0483	44.4319	0	12.2039	3.52508	57.9119	0	56.2056
RXN-17848_s__Prevotella_copri	15.852	15.2891	0.998285	86.0071	0	5.01668	1.84694	60.3125	51.1954	65.225	0	0	0	0	0	33.6725	35.4902	48.1329	29.0971	35.7308	9.28721	38.0483	44.4319	0	12.2039	3.52508	57.9119	0	56.2056
RXN-17873_s__Prevotella_copri	38.6075	31.7245	31.9412	98.2895	0	23.6502	3.7671	49.3735	56.3385	93.3282	0	1.33529	0	64.6986	0	73.4081	40.2977	24.5109	55.6606	78.7272	52.5237	63.9059	81.0373	64.9041	22.2368	4.02078	70.7647	8.77459	61.3579
RXN-17874_s__Prevotella_copri	38.6075	31.7245	31.9412	98.2895	0	23.6502	3.7671	49.3735	56.3385	93.3282	0	1.33529	0	64.6986	0	73.4081	40.2977	24.5109	55.6606	78.7272	52.5237	63.9059	81.0373	64.9041	22.2368	4.02078	70.7647	8.77459	61.3579
RXN-17875_s__Prevotella_copri	38.6075	31.7245	31.9412	98.2895	0	23.6502	3.7671	49.3735	56.3385	93.3282	0	1.33529	0	64.6986	0	73.4081	40.2977	24.5109	55.6606	78.7272	52.5237	63.9059	81.0373	64.9041	22.2368	4.02078	70.7647	8.77459	61.3579
RXN-17876_s__Prevotella_copri	38.6075	31.7245	31.9412	98.2895	0	23.6502	3.7671	49.3735	56.3385	93.3282	0	1.33529	0	64.6986	0	73.4081	40.2977	24.5109	55.6606	78.7272	52.5237	63.9059	81.0373	64.9041	22.2368	4.02078	70.7647	8.77459	61.3579
RXN-17877_s__Prevotella_copri	38.6075	31.7245	31.9412	98.2895	0	23.6502	3.7671	49.3735	56.3385	93.3282	0	1.33529	0	64.6986	0	73.4081	40.2977	24.5109	55.6606	78.7272	52.5237	63.9059	81.0373	64.9041	22.2368	4.02078	70.7647	8.77459	61.3579
RXN-17878_s__Prevotella_copri	38.6075	31.7245	31.9412	98.2895	0	23.6502	3.7671	49.3735	56.3385	93.3282	0	1.33529	0	64.6986	0	73.4081	40.2977	24.5109	55.6606	78.7272	52.5237	63.9059	81.0373	64.9041	22.2368	4.02078	70.7647	8.77459	61.3579
RXN-1823_s__Prevotella_copri	84.7263	39.5581	69.8574	146.184	0	70.4723	4.4047	81.8037	81.6346	164.657	0	1.75226	0	75.141	0	66.778	42.5099	42.6391	57.8531	75.6788	87.96	74.3536	115.161	108.33	58.5798	4.51891	117.222	5.19227	88.7424
RXN-1824_s__Prevotella_copri	42.7292	23.4971	29.6123	29.2392	0	20.0407	1.23184	21.1521	17.5003	87.9098	0	2.15025	0	77.571	0	66.2287	17.7403	25.8996	23.9239	83.8735	58.7818	17.0008	71.0313	79.0957	12.394	1.60608	44.5962	10.2107	47.8732
RXN-1828_s__Prevotella_copri	0	2.91177	6.66762	0	0	1.84386	0.547806	0	0	0	0	0	0	0	0	12.3417	3.79998	0	5.40149	1.62012	7.47639	0.64249	4.10346	16.7986	0	0	7.83407	4.8995	11.6662
RXN-18357_s__Prevotella_copri	0	4.45481	0	78.0102	0	4.73161	1.11708	50.2143	47.6454	41.0909	0	0	0	0	0	18.9223	12.4094	0	19.1772	19.5953	0	28.3433	0	0	12.0232	2.24754	33.4007	0	11.3284
RXN-1841_s__Prevotella_copri	26.6604	9.53079	7.65803	0	0	4.50464	0.30884	15.5541	6.44203	60.9095	0	0.573201	0	52.6275	0	13.5525	1.99892	0	15.8279	24.7447	32.6088	8.2195	43.5547	20.2456	7.54547	1.32013	21.8096	8.00011	12.6384
RXN-18510_s__Prevotella_copri	42.0365	24.0804	35.089	63.3464	0	22.3018	1.82403	44.3096	36.1531	96.8351	0	2.32217	0	55.3347	0	78.7527	27.4192	36.688	33.8586	69.8332	42.8767	29.3609	81.7503	50.2203	14.9554	2.69915	56.319	8.01031	67.1879
RXN-18511_s__Prevotella_copri	42.0365	24.0804	35.089	63.3464	0	22.3018	1.82403	44.3096	36.1531	96.8351	0	2.32217	0	55.3347	0	78.7527	27.4192	36.688	33.8586	69.8332	42.8767	29.3609	81.7503	50.2203	14.9554	2.69915	56.319	8.01031	67.1879
RXN-18777_s__Prevotella_copri	3.91272	7.18372	6.7841	62.4898	0	5.21391	0.833831	35.3496	35.1177	34.2327	0	0	0	2.83375	0	23.4485	13.6888	9.37001	15.7877	18.6952	4.81305	24.4147	14.2195	3.29258	9.96032	2.38634	30.5951	0	22.1757
RXN-18846_s__Prevotella_copri	66.0384	60.0372	60.089	38.8877	0	47.9186	4.25701	19.5052	19.6762	223.214	0	4.70923	0	196	0	119.86	50.3907	14.9727	64.5532	113.632	92.9081	9.7037	120.043	174.696	19.9766	4.06155	86.2284	25.3157	88.1868
RXN-19249_s__Prevotella_copri	35.0164	11.7842	5.13317	0	0	7.91747	0.966217	0	0	31.8539	0	1.60731	0	45.301	0	22.5324	5.91966	0	6.19134	37.001	34.4204	3.94603	29.9754	48.9294	4.42618	0.289791	10.4731	6.42521	15.2181
RXN-19253_s__Prevotella_copri	35.0164	11.7842	5.13317	0	0	7.91747	0.966217	0	0	31.8539	0	1.60731	0	45.301	0	22.5324	5.91966	0	6.19134	37.001	34.4204	3.94603	29.9754	48.9294	4.42618	0.289791	10.4731	6.42521	15.2181
RXN-19256_s__Prevotella_copri	35.0164	11.7842	5.13317	0	0	7.91747	0.966217	0	0	31.8539	0	1.60731	0	45.301	0	22.5324	5.91966	0	6.19134	37.001	34.4204	3.94603	29.9754	48.9294	4.42618	0.289791	10.4731	6.42521	15.2181
RXN-19329_s__Prevotella_copri	0	4.45481	0	78.0102	0	4.73161	1.11708	50.2143	47.6454	41.0909	0	0	0	0	0	18.9223	12.4094	0	19.1772	19.5953	0	28.3433	0	0	12.0232	2.24754	33.4007	0	11.3284
RXN-1961_s__Prevotella_copri	10.7512	8.47639	4.05506	58.8171	0	5.46491	1.17082	34.4851	35.3895	52.4683	0	0.327538	0	14.6638	0	21.8417	10.572	0	21.1034	23.9737	17.7318	23.2535	9.62897	29.1848	10.4289	1.35896	30.3151	5.45658	15.3374
RXN-19667_s__Prevotella_copri	35.83	22.8438	36.0539	73.4053	0	22.8373	1.68872	43.9333	45.9373	87.7077	0	1.92457	0	50.3482	0	74.8743	25.5034	46.6953	34.4748	69.2837	40.7331	39.3282	71.8028	46.5627	16.9686	2.89231	63.9519	7.70956	65.4233
RXN-19668_s__Prevotella_copri	3.14475	5.91407	6.06	62.7428	0	6.36143	0.742126	35.5973	32.6727	35.6025	0	0	0	0	0	26.9989	11.3449	12.8852	17.2959	15.6281	2.19829	24.1305	15.9706	0	10.5966	1.74692	31.2562	0	24.3146
RXN-19726_s__Prevotella_copri	18.973	13.7416	17.0869	0	0	15.2966	0.970859	0	0	50.972	0	1.78069	0	60.4654	0	39.6458	10.3497	0	11.1708	50.8303	48.3822	4.29929	51.9638	53.4612	6.00259	1.07909	15.7537	7.74679	25.928
RXN-19727_s__Prevotella_copri	18.973	13.7416	17.0869	0	0	15.2966	0.970859	0	0	50.972	0	1.78069	0	60.4654	0	39.6458	10.3497	0	11.1708	50.8303	48.3822	4.29929	51.9638	53.4612	6.00259	1.07909	15.7537	7.74679	25.928
RXN-19728_s__Prevotella_copri	18.973	13.7416	17.0869	0	0	15.2966	0.970859	0	0	50.972	0	1.78069	0	60.4654	0	39.6458	10.3497	0	11.1708	50.8303	48.3822	4.29929	51.9638	53.4612	6.00259	1.07909	15.7537	7.74679	25.928
RXN-19729_s__Prevotella_copri	18.973	13.7416	17.0869	0	0	15.2966	0.970859	0	0	50.972	0	1.78069	0	60.4654	0	39.6458	10.3497	0	11.1708	50.8303	48.3822	4.29929	51.9638	53.4612	6.00259	1.07909	15.7537	7.74679	25.928
RXN-19751_s__Prevotella_copri	41.0359	26.3571	31.237	0	0	15.8525	0.850283	0	0	62.3975	0	2.34325	0	47.9837	0	41.203	13.0791	30.9881	14.8882	51.1615	40.5813	4.36069	61.1647	46.9628	4.55804	0.600456	25.3638	8.10303	49.9421
RXN-19757_s__Prevotella_copri	136.62	69.3005	114.881	116.561	0	91.806	6.88784	77.6285	65.8254	222.429	0	6.28273	0	188.15	0	199.321	71.6077	115.335	78.5504	223.363	144.628	46.6353	249.367	196.338	40.0947	8.99584	195.119	30.2714	160.589
RXN-19758_s__Prevotella_copri	136.62	69.3005	114.881	116.561	0	91.806	6.88784	77.6285	65.8254	222.429	0	6.28273	0	188.15	0	199.321	71.6077	115.335	78.5504	223.363	144.628	46.6353	249.367	196.338	40.0947	8.99584	195.119	30.2714	160.589
RXN-19765_s__Prevotella_copri	196.404	100.895	193.995	338.612	0	94.3488	19.3979	262.741	190.726	453.647	0	7.92513	0	210.374	0	319.943	120.152	226.165	183.721	320.771	186.876	166.579	314.851	188.412	70.9493	12.8095	288.445	27.6549	280.147
RXN-19769_s__Prevotella_copri	136.62	69.3005	114.881	116.561	0	91.806	6.88784	77.6285	65.8254	222.429	0	6.28273	0	188.15	0	199.321	71.6077	115.335	78.5504	223.363	144.628	46.6353	249.367	196.338	40.0947	8.99584	195.119	30.2714	160.589
RXN-19916_s__Prevotella_copri	68.7466	44.2967	77.3767	142.814	0	64.0658	7.00614	105.663	71.4183	166.324	0	2.56287	0	99.2429	0	100.934	57.4906	81.7033	65.2658	114.865	82.0806	57.8007	143.047	115.35	45.3279	6.69842	143.551	11.0729	117.673
RXN-19947_s__Prevotella_copri	0	2.91177	6.66762	0	0	1.84386	0.547806	0	0	0	0	0	0	0	0	12.3417	3.79998	0	5.40149	1.62012	7.47639	0.64249	4.10346	16.7986	0	0	7.83407	4.8995	11.6662
RXN-19960_s__Prevotella_copri	41.0359	26.3571	31.237	0	0	15.8525	0.850283	0	0	62.3975	0	2.34325	0	47.9837	0	41.203	13.0791	30.9881	14.8882	51.1615	40.5813	4.36069	61.1647	46.9628	4.55804	0.600456	25.3638	8.10303	49.9421
RXN-20037_s__Prevotella_copri	32.8799	23.4494	38.6645	76.1999	0	21.9067	2.40153	43.8435	41.5514	92.4712	0	2.27106	0	48.7857	0	68.1114	32.3471	44.1307	35.1857	57.774	42.0371	33.7401	68.1333	47.0819	13.2303	3.06414	60.9913	5.12006	69.6986
RXN-20165_s__Prevotella_copri	50.683	28.3704	132.121	90.7228	0	52.9763	3.75328	60.3883	50.7448	106.305	0	0	0	0	0	107.626	53.2425	197.482	47.3542	58.2933	8.46545	43.4776	94.5364	0	14.4162	5.60276	158.312	0	108.953
RXN-2043_s__Prevotella_copri	48.8433	19.3027	41.8136	20.2165	0	14.8383	2.77415	0	11.2447	68.4518	0	1.55501	0	53.3484	0	42.5681	9.03056	45.1818	20.7602	61.3688	40.8785	37.9684	55.1653	46.4859	5.11745	1.74683	31.6471	6.51096	20.9736
RXN-20524_s__Prevotella_copri	0	5.66671	2.34197	80.4967	0	3.80466	1.11228	46.0662	48.1713	39.3128	0	0	0	0	0	20.8232	12.7248	0	17.6508	18.7093	1.78713	32.7658	5.71779	0	10.6398	1.90369	37.0354	0	17.5193
RXN-20556_s__Prevotella_copri	0	39.0042	14.4731	0	0	8.35862	3.44832	0	0	0	0	0	0	0	0	0	0	0	13.7697	16.4206	0	0	0	0	10.0725	0	1.71963	0	0
RXN-20557_s__Prevotella_copri	0	39.0042	14.4731	0	0	8.35862	3.44832	0	0	0	0	0	0	0	0	0	0	0	13.7697	16.4206	0	0	0	0	10.0725	0	1.71963	0	0
RXN-20651_s__Prevotella_copri	41.0359	26.3571	31.237	0	0	15.8525	0.850283	0	0	62.3975	0	2.34325	0	47.9837	0	41.203	13.0791	30.9881	14.8882	51.1615	40.5813	4.36069	61.1647	46.9628	4.55804	0.600456	25.3638	8.10303	49.9421
RXN-20784_s__Prevotella_copri	29.37	18.4636	9.74288	67.7873	0	12.7851	1.881	41.9283	38.188	65.5512	0	1.42024	0	49.5763	0	45.803	18.4515	0	24.8509	55.96	33.194	31.8538	38.4824	42.8392	15.5018	2.72862	44.7511	6.44255	30.6539
RXN-20785_s__Prevotella_copri	32.6276	18.8938	5.88162	78.2765	0	14.7893	1.64771	40.7726	44.5168	77.3154	0	2.0144	0	59.8156	0	47.3051	18.9512	0	25.509	64.7764	47.0816	33.0006	41.6955	53.6285	15.775	2.3098	44.0707	7.97178	29.853
RXN-20789_s__Prevotella_copri	40.971	24.2179	40.0429	74.6528	0	26.0553	1.47933	41.8134	40.5227	95.8375	0	1.42634	0	41.5047	0	71.5792	26.5808	46.9621	35.8714	68.1979	41.0372	31.9712	72.752	42.2028	15.1163	2.95931	60.4389	7.4694	63.2043
RXN-20894_s__Prevotella_copri	47.937	29.1921	14.5423	34.1546	0	34.3138	7.80616	26.9524	20.148	54.2097	0	1.27463	0	41.2084	0	42.0576	12.1347	42.8311	30.6059	34.3791	21.8487	39.6362	46.7291	51.4554	12.843	2.68668	42.2539	4.90064	52.932
RXN-20927_s__Prevotella_copri	74.6287	51.7472	22.3148	242.261	0	38.5537	6.31737	139.612	138.652	209.788	0	3.1614	0	124.468	0	145.015	57.6733	9.8904	71.4418	161.445	101.602	117.789	108.885	98.4226	50.0075	6.71185	143.861	17.0761	93.8129
RXN-21055_s__Prevotella_copri	66.0384	60.0372	60.089	38.8877	0	47.9186	4.25701	19.5052	19.6762	223.214	0	4.70923	0	196	0	119.86	50.3907	14.9727	64.5532	113.632	92.9081	9.7037	120.043	174.696	19.9766	4.06155	86.2284	25.3157	88.1868
RXN-21218_s__Prevotella_copri	69.5509	32.552	20.1387	0	0	19.7148	2.5708	0	0.138787	87.4954	0	5.46536	0	106.497	0	84.6197	19.5771	0.124623	15.0621	104.885	92.7344	9.03563	124.966	89.2417	12.9662	0.700948	24.6669	18.6085	39.099
RXN-21219_s__Prevotella_copri	69.5509	32.552	20.1387	0	0	19.7148	2.5708	0	0.138787	87.4954	0	5.46536	0	106.497	0	84.6197	19.5771	0.124623	15.0621	104.885	92.7344	9.03563	124.966	89.2417	12.9662	0.700948	24.6669	18.6085	39.099
RXN-21220_s__Prevotella_copri	69.5509	32.552	20.1387	0	0	19.7148	2.5708	0	0.138787	87.4954	0	5.46536	0	106.497	0	84.6197	19.5771	0.124623	15.0621	104.885	92.7344	9.03563	124.966	89.2417	12.9662	0.700948	24.6669	18.6085	39.099
RXN-21443_s__Prevotella_copri	41.0359	26.3571	31.237	0	0	15.8525	0.850283	0	0	62.3975	0	2.34325	0	47.9837	0	41.203	13.0791	30.9881	14.8882	51.1615	40.5813	4.36069	61.1647	46.9628	4.55804	0.600456	25.3638	8.10303	49.9421
RXN-21445_s__Prevotella_copri	41.0359	26.3571	31.237	0	0	15.8525	0.850283	0	0	62.3975	0	2.34325	0	47.9837	0	41.203	13.0791	30.9881	14.8882	51.1615	40.5813	4.36069	61.1647	46.9628	4.55804	0.600456	25.3638	8.10303	49.9421
RXN-21446_s__Prevotella_copri	41.0359	26.3571	31.237	0	0	15.8525	0.850283	0	0	62.3975	0	2.34325	0	47.9837	0	41.203	13.0791	30.9881	14.8882	51.1615	40.5813	4.36069	61.1647	46.9628	4.55804	0.600456	25.3638	8.10303	49.9421
RXN-21447_s__Prevotella_copri	41.0359	26.3571	31.237	0	0	15.8525	0.850283	0	0	62.3975	0	2.34325	0	47.9837	0	41.203	13.0791	30.9881	14.8882	51.1615	40.5813	4.36069	61.1647	46.9628	4.55804	0.600456	25.3638	8.10303	49.9421
RXN-21448_s__Prevotella_copri	41.0359	26.3571	31.237	0	0	15.8525	0.850283	0	0	62.3975	0	2.34325	0	47.9837	0	41.203	13.0791	30.9881	14.8882	51.1615	40.5813	4.36069	61.1647	46.9628	4.55804	0.600456	25.3638	8.10303	49.9421
RXN-21449_s__Prevotella_copri	41.0359	26.3571	31.237	0	0	15.8525	0.850283	0	0	62.3975	0	2.34325	0	47.9837	0	41.203	13.0791	30.9881	14.8882	51.1615	40.5813	4.36069	61.1647	46.9628	4.55804	0.600456	25.3638	8.10303	49.9421
RXN-21450_s__Prevotella_copri	41.0359	26.3571	31.237	0	0	15.8525	0.850283	0	0	62.3975	0	2.34325	0	47.9837	0	41.203	13.0791	30.9881	14.8882	51.1615	40.5813	4.36069	61.1647	46.9628	4.55804	0.600456	25.3638	8.10303	49.9421
RXN-21560_s__Prevotella_copri	32.8799	23.4494	38.6645	76.1999	0	21.9067	2.40153	43.8435	41.5514	92.4712	0	2.27106	0	48.7857	0	68.1114	32.3471	44.1307	35.1857	57.774	42.0371	33.7401	68.1333	47.0819	13.2303	3.06414	60.9913	5.12006	69.6986
RXN-21566_s__Prevotella_copri	32.8799	23.4494	38.6645	76.1999	0	21.9067	2.40153	43.8435	41.5514	92.4712	0	2.27106	0	48.7857	0	68.1114	32.3471	44.1307	35.1857	57.774	42.0371	33.7401	68.1333	47.0819	13.2303	3.06414	60.9913	5.12006	69.6986
RXN-21616_s__Prevotella_copri	37.7698	35.5052	46.3304	124.653	0	24.1136	1.39576	51.1528	72.4494	95.1394	0	2.09966	0	42.8519	0	72.4177	27.0315	50.2252	40.9064	68.3967	42.1706	75.6971	79.1157	38.2601	19.3685	3.65007	66.9101	6.19131	43.1625
RXN-21617_s__Prevotella_copri	41.9352	27.1416	44.8802	78.28	0	20.7059	1.48055	13.5548	46.7092	98.8507	0	1.56579	0	51.7475	0	59.6664	16.2128	47.105	36.9441	60.6675	41.1197	38.6872	91.892	48.8797	17.5328	1.57053	38.1653	8.02467	62.2208
RXN-21620_s__Prevotella_copri	37.7698	35.5052	46.3304	124.653	0	24.1136	1.39576	51.1528	72.4494	95.1394	0	2.09966	0	42.8519	0	72.4177	27.0315	50.2252	40.9064	68.3967	42.1706	75.6971	79.1157	38.2601	19.3685	3.65007	66.9101	6.19131	43.1625
RXN-21621_s__Prevotella_copri	41.9352	27.1416	44.8802	78.28	0	20.7059	1.48055	13.5548	46.7092	98.8507	0	1.56579	0	51.7475	0	59.6664	16.2128	47.105	36.9441	60.6675	41.1197	38.6872	91.892	48.8797	17.5328	1.57053	38.1653	8.02467	62.2208
RXN-21624_s__Prevotella_copri	37.7698	35.5052	46.3304	124.653	0	24.1136	1.39576	51.1528	72.4494	95.1394	0	2.09966	0	42.8519	0	72.4177	27.0315	50.2252	40.9064	68.3967	42.1706	75.6971	79.1157	38.2601	19.3685	3.65007	66.9101	6.19131	43.1625
RXN-21625_s__Prevotella_copri	41.9352	27.1416	44.8802	78.28	0	20.7059	1.48055	13.5548	46.7092	98.8507	0	1.56579	0	51.7475	0	59.6664	16.2128	47.105	36.9441	60.6675	41.1197	38.6872	91.892	48.8797	17.5328	1.57053	38.1653	8.02467	62.2208
RXN-21628_s__Prevotella_copri	37.7698	35.5052	46.3304	124.653	0	24.1136	1.39576	51.1528	72.4494	95.1394	0	2.09966	0	42.8519	0	72.4177	27.0315	50.2252	40.9064	68.3967	42.1706	75.6971	79.1157	38.2601	19.3685	3.65007	66.9101	6.19131	43.1625
RXN-21629_s__Prevotella_copri	41.9352	27.1416	44.8802	78.28	0	20.7059	1.48055	13.5548	46.7092	98.8507	0	1.56579	0	51.7475	0	59.6664	16.2128	47.105	36.9441	60.6675	41.1197	38.6872	91.892	48.8797	17.5328	1.57053	38.1653	8.02467	62.2208
RXN-21633_s__Prevotella_copri	37.7698	35.5052	46.3304	124.653	0	24.1136	1.39576	51.1528	72.4494	95.1394	0	2.09966	0	42.8519	0	72.4177	27.0315	50.2252	40.9064	68.3967	42.1706	75.6971	79.1157	38.2601	19.3685	3.65007	66.9101	6.19131	43.1625
RXN-21634_s__Prevotella_copri	41.9352	27.1416	44.8802	78.28	0	20.7059	1.48055	13.5548	46.7092	98.8507	0	1.56579	0	51.7475	0	59.6664	16.2128	47.105	36.9441	60.6675	41.1197	38.6872	91.892	48.8797	17.5328	1.57053	38.1653	8.02467	62.2208
RXN-21637_s__Prevotella_copri	37.7698	35.5052	46.3304	124.653	0	24.1136	1.39576	51.1528	72.4494	95.1394	0	2.09966	0	42.8519	0	72.4177	27.0315	50.2252	40.9064	68.3967	42.1706	75.6971	79.1157	38.2601	19.3685	3.65007	66.9101	6.19131	43.1625
RXN-21647_s__Prevotella_copri	37.7698	35.5052	46.3304	124.653	0	24.1136	1.39576	51.1528	72.4494	95.1394	0	2.09966	0	42.8519	0	72.4177	27.0315	50.2252	40.9064	68.3967	42.1706	75.6971	79.1157	38.2601	19.3685	3.65007	66.9101	6.19131	43.1625
RXN-21649_s__Prevotella_copri	41.9352	27.1416	44.8802	78.28	0	20.7059	1.48055	13.5548	46.7092	98.8507	0	1.56579	0	51.7475	0	59.6664	16.2128	47.105	36.9441	60.6675	41.1197	38.6872	91.892	48.8797	17.5328	1.57053	38.1653	8.02467	62.2208
RXN-21652_s__Prevotella_copri	37.7698	35.5052	46.3304	124.653	0	24.1136	1.39576	51.1528	72.4494	95.1394	0	2.09966	0	42.8519	0	72.4177	27.0315	50.2252	40.9064	68.3967	42.1706	75.6971	79.1157	38.2601	19.3685	3.65007	66.9101	6.19131	43.1625
RXN-21654_s__Prevotella_copri	41.9352	27.1416	44.8802	78.28	0	20.7059	1.48055	13.5548	46.7092	98.8507	0	1.56579	0	51.7475	0	59.6664	16.2128	47.105	36.9441	60.6675	41.1197	38.6872	91.892	48.8797	17.5328	1.57053	38.1653	8.02467	62.2208
RXN-21657_s__Prevotella_copri	37.7698	35.5052	46.3304	124.653	0	24.1136	1.39576	51.1528	72.4494	95.1394	0	2.09966	0	42.8519	0	72.4177	27.0315	50.2252	40.9064	68.3967	42.1706	75.6971	79.1157	38.2601	19.3685	3.65007	66.9101	6.19131	43.1625
RXN-21659_s__Prevotella_copri	41.9352	27.1416	44.8802	78.28	0	20.7059	1.48055	13.5548	46.7092	98.8507	0	1.56579	0	51.7475	0	59.6664	16.2128	47.105	36.9441	60.6675	41.1197	38.6872	91.892	48.8797	17.5328	1.57053	38.1653	8.02467	62.2208
RXN-21662_s__Prevotella_copri	37.7698	35.5052	46.3304	124.653	0	24.1136	1.39576	51.1528	72.4494	95.1394	0	2.09966	0	42.8519	0	72.4177	27.0315	50.2252	40.9064	68.3967	42.1706	75.6971	79.1157	38.2601	19.3685	3.65007	66.9101	6.19131	43.1625
RXN-21664_s__Prevotella_copri	41.9352	27.1416	44.8802	78.28	0	20.7059	1.48055	13.5548	46.7092	98.8507	0	1.56579	0	51.7475	0	59.6664	16.2128	47.105	36.9441	60.6675	41.1197	38.6872	91.892	48.8797	17.5328	1.57053	38.1653	8.02467	62.2208
RXN-21667_s__Prevotella_copri	37.7698	35.5052	46.3304	124.653	0	24.1136	1.39576	51.1528	72.4494	95.1394	0	2.09966	0	42.8519	0	72.4177	27.0315	50.2252	40.9064	68.3967	42.1706	75.6971	79.1157	38.2601	19.3685	3.65007	66.9101	6.19131	43.1625
RXN-21669_s__Prevotella_copri	41.9352	27.1416	44.8802	78.28	0	20.7059	1.48055	13.5548	46.7092	98.8507	0	1.56579	0	51.7475	0	59.6664	16.2128	47.105	36.9441	60.6675	41.1197	38.6872	91.892	48.8797	17.5328	1.57053	38.1653	8.02467	62.2208
RXN-21672_s__Prevotella_copri	37.7698	35.5052	46.3304	124.653	0	24.1136	1.39576	51.1528	72.4494	95.1394	0	2.09966	0	42.8519	0	72.4177	27.0315	50.2252	40.9064	68.3967	42.1706	75.6971	79.1157	38.2601	19.3685	3.65007	66.9101	6.19131	43.1625
RXN-21678_s__Prevotella_copri	37.7698	35.5052	46.3304	124.653	0	24.1136	1.39576	51.1528	72.4494	95.1394	0	2.09966	0	42.8519	0	72.4177	27.0315	50.2252	40.9064	68.3967	42.1706	75.6971	79.1157	38.2601	19.3685	3.65007	66.9101	6.19131	43.1625
RXN-21680_s__Prevotella_copri	41.9352	27.1416	44.8802	78.28	0	20.7059	1.48055	13.5548	46.7092	98.8507	0	1.56579	0	51.7475	0	59.6664	16.2128	47.105	36.9441	60.6675	41.1197	38.6872	91.892	48.8797	17.5328	1.57053	38.1653	8.02467	62.2208
RXN-21683_s__Prevotella_copri	37.7698	35.5052	46.3304	124.653	0	24.1136	1.39576	51.1528	72.4494	95.1394	0	2.09966	0	42.8519	0	72.4177	27.0315	50.2252	40.9064	68.3967	42.1706	75.6971	79.1157	38.2601	19.3685	3.65007	66.9101	6.19131	43.1625
RXN-21685_s__Prevotella_copri	41.9352	27.1416	44.8802	78.28	0	20.7059	1.48055	13.5548	46.7092	98.8507	0	1.56579	0	51.7475	0	59.6664	16.2128	47.105	36.9441	60.6675	41.1197	38.6872	91.892	48.8797	17.5328	1.57053	38.1653	8.02467	62.2208
RXN-21688_s__Prevotella_copri	37.7698	35.5052	46.3304	124.653	0	24.1136	1.39576	51.1528	72.4494	95.1394	0	2.09966	0	42.8519	0	72.4177	27.0315	50.2252	40.9064	68.3967	42.1706	75.6971	79.1157	38.2601	19.3685	3.65007	66.9101	6.19131	43.1625
RXN-21690_s__Prevotella_copri	41.9352	27.1416	44.8802	78.28	0	20.7059	1.48055	13.5548	46.7092	98.8507	0	1.56579	0	51.7475	0	59.6664	16.2128	47.105	36.9441	60.6675	41.1197	38.6872	91.892	48.8797	17.5328	1.57053	38.1653	8.02467	62.2208
RXN-21693_s__Prevotella_copri	37.7698	35.5052	46.3304	124.653	0	24.1136	1.39576	51.1528	72.4494	95.1394	0	2.09966	0	42.8519	0	72.4177	27.0315	50.2252	40.9064	68.3967	42.1706	75.6971	79.1157	38.2601	19.3685	3.65007	66.9101	6.19131	43.1625
RXN-21695_s__Prevotella_copri	41.9352	27.1416	44.8802	78.28	0	20.7059	1.48055	13.5548	46.7092	98.8507	0	1.56579	0	51.7475	0	59.6664	16.2128	47.105	36.9441	60.6675	41.1197	38.6872	91.892	48.8797	17.5328	1.57053	38.1653	8.02467	62.2208
RXN-21699_s__Prevotella_copri	37.7698	35.5052	46.3304	124.653	0	24.1136	1.39576	51.1528	72.4494	95.1394	0	2.09966	0	42.8519	0	72.4177	27.0315	50.2252	40.9064	68.3967	42.1706	75.6971	79.1157	38.2601	19.3685	3.65007	66.9101	6.19131	43.1625
RXN-21701_s__Prevotella_copri	41.9352	27.1416	44.8802	78.28	0	20.7059	1.48055	13.5548	46.7092	98.8507	0	1.56579	0	51.7475	0	59.6664	16.2128	47.105	36.9441	60.6675	41.1197	38.6872	91.892	48.8797	17.5328	1.57053	38.1653	8.02467	62.2208
RXN-21704_s__Prevotella_copri	37.7698	35.5052	46.3304	124.653	0	24.1136	1.39576	51.1528	72.4494	95.1394	0	2.09966	0	42.8519	0	72.4177	27.0315	50.2252	40.9064	68.3967	42.1706	75.6971	79.1157	38.2601	19.3685	3.65007	66.9101	6.19131	43.1625
RXN-21730_s__Prevotella_copri	21.7225	16.2122	31.7892	59.4431	0	15.807	1.27231	33.6727	31.9737	62.5541	0	0.721294	0	20.7677	0	44.1251	18.5327	42.3427	25.8015	32.463	20.2227	28.426	49.5853	17.9263	12.4353	2.56189	45.7062	3.09525	43.2443
RXN-22_s__Prevotella_copri	34.9341	18.8207	31.7154	39.3288	0	17.3992	1.08051	14.9563	24.1879	72.6369	0	1.64408	0	45.1478	0	57.7047	15.5973	34.4049	23.4323	57.1635	39.2454	17.1007	66.3736	39.4647	9.14333	1.87002	40.3068	6.29235	47.9219
RXN-5341_s__Prevotella_copri	66.0384	60.0372	60.089	38.8877	0	47.9186	4.25701	19.5052	19.6762	223.214	0	4.70923	0	196	0	119.86	50.3907	14.9727	64.5532	113.632	92.9081	9.7037	120.043	174.696	19.9766	4.06155	86.2284	25.3157	88.1868
RXN-5424_s__Prevotella_copri	17.6092	6.01282	59.2126	0	0	12.8058	0	0	0	35.0405	0	0	0	0	0	37.0688	8.895	83.593	20.1281	16.6996	0	0	30.4078	0	0	0	34.4407	0	40.267
RXN-5841_s__Prevotella_copri	0	6.21675	0	85.2022	0	3.03483	0.586151	46.071	48.3836	37.7748	0	0	0	0	0	21.2508	14.5915	0	18.9579	21.4627	3.34956	32.6095	4.61374	0	11.1631	1.6701	35.698	0	14.0572
RXN-6501_s__Prevotella_copri	0	7.41175	2.9119	0	0	7.18816	5.35249	0	0	40.8052	0	0	0	0	0	18.183	27.3383	0	5.69747	0	17.7921	62.4331	30.9304	14.8391	5.27192	1.24259	102.54	7.9153	10.2939
RXN-7001_s__Prevotella_copri	6.54433	9.67944	15.2384	68.0545	0	8.61379	0.840484	44.5201	39.0598	48.4148	0	0	0	3.40963	0	34.8697	18.1015	26.3972	25.0319	23.2764	7.43097	30.2349	27.9787	5.72489	10.7384	2.01271	41.9009	0	31.5203
RXN-7607_s__Prevotella_copri	0	6.21675	0	85.2022	0	3.03483	0.586151	46.071	48.3836	37.7748	0	0	0	0	0	21.2508	14.5915	0	18.9579	21.4627	3.34956	32.6095	4.61374	0	11.1631	1.6701	35.698	0	14.0572
RXN-7609_s__Prevotella_copri	0	6.21675	0	85.2022	0	3.03483	0.586151	46.071	48.3836	37.7748	0	0	0	0	0	21.2508	14.5915	0	18.9579	21.4627	3.34956	32.6095	4.61374	0	11.1631	1.6701	35.698	0	14.0572
RXN-7657_s__Prevotella_copri	17.6092	6.01282	59.2126	0	0	12.8058	0	0	0	35.0405	0	0	0	0	0	37.0688	8.895	83.593	20.1281	16.6996	0	0	30.4078	0	0	0	34.4407	0	40.267
RXN-7669_s__Prevotella_copri	3.91272	7.18372	6.7841	62.4898	0	5.21391	0.833831	35.3496	35.1177	34.2327	0	0	0	2.83375	0	23.4485	13.6888	9.37001	15.7877	18.6952	4.81305	24.4147	14.2195	3.29258	9.96032	2.38634	30.5951	0	22.1757
RXN-7693_s__Prevotella_copri	17.6092	6.01282	59.2126	0	0	12.8058	0	0	0	35.0405	0	0	0	0	0	37.0688	8.895	83.593	20.1281	16.6996	0	0	30.4078	0	0	0	34.4407	0	40.267
RXN-7694_s__Prevotella_copri	17.6092	6.01282	59.2126	0	0	12.8058	0	0	0	35.0405	0	0	0	0	0	37.0688	8.895	83.593	20.1281	16.6996	0	0	30.4078	0	0	0	34.4407	0	40.267
RXN-7700_s__Prevotella_copri	17.6092	6.01282	59.2126	0	0	12.8058	0	0	0	35.0405	0	0	0	0	0	37.0688	8.895	83.593	20.1281	16.6996	0	0	30.4078	0	0	0	34.4407	0	40.267
RXN-7706_s__Prevotella_copri	17.6092	6.01282	59.2126	0	0	12.8058	0	0	0	35.0405	0	0	0	0	0	37.0688	8.895	83.593	20.1281	16.6996	0	0	30.4078	0	0	0	34.4407	0	40.267
RXN-7710_s__Prevotella_copri	3.91272	7.18372	6.7841	62.4898	0	5.21391	0.833831	35.3496	35.1177	34.2327	0	0	0	2.83375	0	23.4485	13.6888	9.37001	15.7877	18.6952	4.81305	24.4147	14.2195	3.29258	9.96032	2.38634	30.5951	0	22.1757
RXN-7737_s__Prevotella_copri	75.509	39.0027	40.0101	81.8806	0	30.2898	2.10988	48.6323	46.8202	136.211	0	2.3925	0	82.8323	0	94.4521	35.237	39.3366	43.2481	110.792	80.2585	43.7828	108.102	96.9108	20.7336	4.05826	72.2864	12.0078	82.3854
RXN-7904_s__Prevotella_copri	41.0359	26.3571	31.237	0	0	15.8525	0.850283	0	0	62.3975	0	2.34325	0	47.9837	0	41.203	13.0791	30.9881	14.8882	51.1615	40.5813	4.36069	61.1647	46.9628	4.55804	0.600456	25.3638	8.10303	49.9421
RXN-8001_s__Prevotella_copri	43.2888	24.3412	18.4515	17.7689	0	18.8152	1.34793	10.6408	0	67.425	0	1.23589	0	77.1078	0	51.4211	10.2101	11.8665	19.1028	66.9794	54.7232	13.6293	56.7209	64.857	10.2378	1.10787	24.8836	11.0384	34.8503
RXN-8036_s__Prevotella_copri	66.0384	60.0372	60.089	38.8877	0	47.9186	4.25701	19.5052	19.6762	223.214	0	4.70923	0	196	0	119.86	50.3907	14.9727	64.5532	113.632	92.9081	9.7037	120.043	174.696	19.9766	4.06155	86.2284	25.3157	88.1868
RXN-8391_s__Prevotella_copri	41.9352	27.1416	44.8802	78.28	0	20.7059	1.48055	13.5548	46.7092	98.8507	0	1.56579	0	51.7475	0	59.6664	16.2128	47.105	36.9441	60.6675	41.1197	38.6872	91.892	48.8797	17.5328	1.57053	38.1653	8.02467	62.2208
RXN-8631_s__Prevotella_copri	68.7466	44.2967	77.3767	142.814	0	64.0658	7.00614	105.663	71.4183	166.324	0	2.56287	0	99.2429	0	100.934	57.4906	81.7033	65.2658	114.865	82.0806	57.8007	143.047	115.35	45.3279	6.69842	143.551	11.0729	117.673
RXN-8668_s__Prevotella_copri	0	3.53834	6.40666	0	0	0	0.702133	0	0	37.1238	0	0	0	0	0	5.38444	4.78686	0	7.00586	1.03503	19.6657	0	34.7787	31.186	0	0.507522	56.1468	8.53755	7.98262
RXN-8850_s__Prevotella_copri	0	5.57356	0	75.3885	0	4.62509	1.11778	41.3932	41.4484	35.2955	0	0	0	0	0	22.7469	15.1886	0	16.1927	21.4192	2.68387	30.3916	5.44175	0	11.27	2.19694	33.1466	0	16.9419
RXN-8975_s__Prevotella_copri	44.1574	52.8632	28.7584	86.603	0	23.6081	2.09319	51.3595	45.6534	101.123	0	3.04994	0	60.7669	0	73.7803	26.034	27.9792	30.8953	76.2624	45.0084	37.2578	73.364	51.7869	18.8793	2.45751	63.2557	8.81822	64.0724
RXN-8976_s__Prevotella_copri	32.8983	32.7447	20.5938	16.9255	0	16.9969	1.0511	11.2217	10.9233	62.6816	0	2.51139	0	54.6441	0	50.306	12.6949	18.2134	16.0195	53.8766	42.7604	11.4151	56.1391	47.1512	8.81368	0.856064	31.5502	7.70927	32.6563
RXN-9023_s__Prevotella_copri	0	2.91177	6.66762	0	0	1.84386	0.547806	0	0	0	0	0	0	0	0	12.3417	3.79998	0	5.40149	1.62012	7.47639	0.64249	4.10346	16.7986	0	0	7.83407	4.8995	11.6662
RXN-9190_s__Prevotella_copri	3.14475	5.91407	6.06	62.7428	0	6.36143	0.742126	35.5973	32.6727	35.6025	0	0	0	0	0	26.9989	11.3449	12.8852	17.2959	15.6281	2.19829	24.1305	15.9706	0	10.5966	1.74692	31.2562	0	24.3146
RXN-9191_s__Prevotella_copri	35.83	22.8438	36.0539	73.4053	0	22.8373	1.68872	43.9333	45.9373	87.7077	0	1.92457	0	50.3482	0	74.8743	25.5034	46.6953	34.4748	69.2837	40.7331	39.3282	71.8028	46.5627	16.9686	2.89231	63.9519	7.70956	65.4233
RXN-9204_s__Prevotella_copri	3.14475	5.91407	6.06	62.7428	0	6.36143	0.742126	35.5973	32.6727	35.6025	0	0	0	0	0	26.9989	11.3449	12.8852	17.2959	15.6281	2.19829	24.1305	15.9706	0	10.5966	1.74692	31.2562	0	24.3146
RXN-9205_s__Prevotella_copri	35.83	22.8438	36.0539	73.4053	0	22.8373	1.68872	43.9333	45.9373	87.7077	0	1.92457	0	50.3482	0	74.8743	25.5034	46.6953	34.4748	69.2837	40.7331	39.3282	71.8028	46.5627	16.9686	2.89231	63.9519	7.70956	65.4233
RXN-9217_s__Prevotella_copri	3.14475	5.91407	6.06	62.7428	0	6.36143	0.742126	35.5973	32.6727	35.6025	0	0	0	0	0	26.9989	11.3449	12.8852	17.2959	15.6281	2.19829	24.1305	15.9706	0	10.5966	1.74692	31.2562	0	24.3146
RXN-9220_s__Prevotella_copri	35.83	22.8438	36.0539	73.4053	0	22.8373	1.68872	43.9333	45.9373	87.7077	0	1.92457	0	50.3482	0	74.8743	25.5034	46.6953	34.4748	69.2837	40.7331	39.3282	71.8028	46.5627	16.9686	2.89231	63.9519	7.70956	65.4233
RXN-9358_s__Prevotella_copri	3.14475	5.91407	6.06	62.7428	0	6.36143	0.742126	35.5973	32.6727	35.6025	0	0	0	0	0	26.9989	11.3449	12.8852	17.2959	15.6281	2.19829	24.1305	15.9706	0	10.5966	1.74692	31.2562	0	24.3146
RXN-9359_s__Prevotella_copri	3.14475	5.91407	6.06	62.7428	0	6.36143	0.742126	35.5973	32.6727	35.6025	0	0	0	0	0	26.9989	11.3449	12.8852	17.2959	15.6281	2.19829	24.1305	15.9706	0	10.5966	1.74692	31.2562	0	24.3146
RXN-9360_s__Prevotella_copri	3.14475	5.91407	6.06	62.7428	0	6.36143	0.742126	35.5973	32.6727	35.6025	0	0	0	0	0	26.9989	11.3449	12.8852	17.2959	15.6281	2.19829	24.1305	15.9706	0	10.5966	1.74692	31.2562	0	24.3146
RXN-9361_s__Prevotella_copri	35.83	22.8438	36.0539	73.4053	0	22.8373	1.68872	43.9333	45.9373	87.7077	0	1.92457	0	50.3482	0	74.8743	25.5034	46.6953	34.4748	69.2837	40.7331	39.3282	71.8028	46.5627	16.9686	2.89231	63.9519	7.70956	65.4233
RXN-9362_s__Prevotella_copri	35.83	22.8438	36.0539	73.4053	0	22.8373	1.68872	43.9333	45.9373	87.7077	0	1.92457	0	50.3482	0	74.8743	25.5034	46.6953	34.4748	69.2837	40.7331	39.3282	71.8028	46.5627	16.9686	2.89231	63.9519	7.70956	65.4233
RXN-9363_s__Prevotella_copri	35.83	22.8438	36.0539	73.4053	0	22.8373	1.68872	43.9333	45.9373	87.7077	0	1.92457	0	50.3482	0	74.8743	25.5034	46.6953	34.4748	69.2837	40.7331	39.3282	71.8028	46.5627	16.9686	2.89231	63.9519	7.70956	65.4233
RXN-9365_s__Prevotella_copri	3.14475	5.91407	6.06	62.7428	0	6.36143	0.742126	35.5973	32.6727	35.6025	0	0	0	0	0	26.9989	11.3449	12.8852	17.2959	15.6281	2.19829	24.1305	15.9706	0	10.5966	1.74692	31.2562	0	24.3146
RXN-9366_s__Prevotella_copri	35.83	22.8438	36.0539	73.4053	0	22.8373	1.68872	43.9333	45.9373	87.7077	0	1.92457	0	50.3482	0	74.8743	25.5034	46.6953	34.4748	69.2837	40.7331	39.3282	71.8028	46.5627	16.9686	2.89231	63.9519	7.70956	65.4233
RXN-9380_s__Prevotella_copri	16.6192	8.12007	2.8694	0	0	6.76937	0.777621	0	0	15.9852	0	1.09812	0	24.439	0	15.1716	2.72483	0	4.95294	21.2044	21.4821	2.62579	16.2872	26.3745	2.80074	0	8.3482	4.27425	7.02609
RXN-9535_s__Prevotella_copri	41.9352	27.1416	44.8802	78.28	0	20.7059	1.48055	13.5548	46.7092	98.8507	0	1.56579	0	51.7475	0	59.6664	16.2128	47.105	36.9441	60.6675	41.1197	38.6872	91.892	48.8797	17.5328	1.57053	38.1653	8.02467	62.2208
RXN-9558_s__Prevotella_copri	37.7698	35.5052	46.3304	124.653	0	24.1136	1.39576	51.1528	72.4494	95.1394	0	2.09966	0	42.8519	0	72.4177	27.0315	50.2252	40.9064	68.3967	42.1706	75.6971	79.1157	38.2601	19.3685	3.65007	66.9101	6.19131	43.1625
RXN-9623_s__Prevotella_copri	41.0359	26.3571	31.237	0	0	15.8525	0.850283	0	0	62.3975	0	2.34325	0	47.9837	0	41.203	13.0791	30.9881	14.8882	51.1615	40.5813	4.36069	61.1647	46.9628	4.55804	0.600456	25.3638	8.10303	49.9421
RXN-9635_s__Prevotella_copri	37.7698	35.5052	46.3304	124.653	0	24.1136	1.39576	51.1528	72.4494	95.1394	0	2.09966	0	42.8519	0	72.4177	27.0315	50.2252	40.9064	68.3967	42.1706	75.6971	79.1157	38.2601	19.3685	3.65007	66.9101	6.19131	43.1625
RXN-9644_s__Prevotella_copri	41.0359	26.3571	31.237	0	0	15.8525	0.850283	0	0	62.3975	0	2.34325	0	47.9837	0	41.203	13.0791	30.9881	14.8882	51.1615	40.5813	4.36069	61.1647	46.9628	4.55804	0.600456	25.3638	8.10303	49.9421
RXN-9657_s__Prevotella_copri	37.7698	35.5052	46.3304	124.653	0	24.1136	1.39576	51.1528	72.4494	95.1394	0	2.09966	0	42.8519	0	72.4177	27.0315	50.2252	40.9064	68.3967	42.1706	75.6971	79.1157	38.2601	19.3685	3.65007	66.9101	6.19131	43.1625
RXN-9658_s__Prevotella_copri	37.7698	35.5052	46.3304	124.653	0	24.1136	1.39576	51.1528	72.4494	95.1394	0	2.09966	0	42.8519	0	72.4177	27.0315	50.2252	40.9064	68.3967	42.1706	75.6971	79.1157	38.2601	19.3685	3.65007	66.9101	6.19131	43.1625
RXN-9659_s__Prevotella_copri	37.7698	35.5052	46.3304	124.653	0	24.1136	1.39576	51.1528	72.4494	95.1394	0	2.09966	0	42.8519	0	72.4177	27.0315	50.2252	40.9064	68.3967	42.1706	75.6971	79.1157	38.2601	19.3685	3.65007	66.9101	6.19131	43.1625
RXN-9660_s__Prevotella_copri	37.7698	35.5052	46.3304	124.653	0	24.1136	1.39576	51.1528	72.4494	95.1394	0	2.09966	0	42.8519	0	72.4177	27.0315	50.2252	40.9064	68.3967	42.1706	75.6971	79.1157	38.2601	19.3685	3.65007	66.9101	6.19131	43.1625
RXN-9661_s__Prevotella_copri	37.7698	35.5052	46.3304	124.653	0	24.1136	1.39576	51.1528	72.4494	95.1394	0	2.09966	0	42.8519	0	72.4177	27.0315	50.2252	40.9064	68.3967	42.1706	75.6971	79.1157	38.2601	19.3685	3.65007	66.9101	6.19131	43.1625
RXN-9662_s__Prevotella_copri	37.7698	35.5052	46.3304	124.653	0	24.1136	1.39576	51.1528	72.4494	95.1394	0	2.09966	0	42.8519	0	72.4177	27.0315	50.2252	40.9064	68.3967	42.1706	75.6971	79.1157	38.2601	19.3685	3.65007	66.9101	6.19131	43.1625
RXN-9663_s__Prevotella_copri	37.7698	35.5052	46.3304	124.653	0	24.1136	1.39576	51.1528	72.4494	95.1394	0	2.09966	0	42.8519	0	72.4177	27.0315	50.2252	40.9064	68.3967	42.1706	75.6971	79.1157	38.2601	19.3685	3.65007	66.9101	6.19131	43.1625
RXN-9673_s__Prevotella_copri	41.0359	26.3571	31.237	0	0	15.8525	0.850283	0	0	62.3975	0	2.34325	0	47.9837	0	41.203	13.0791	30.9881	14.8882	51.1615	40.5813	4.36069	61.1647	46.9628	4.55804	0.600456	25.3638	8.10303	49.9421
RXN-9674_s__Prevotella_copri	66.0384	60.0372	60.089	38.8877	0	47.9186	4.25701	19.5052	19.6762	223.214	0	4.70923	0	196	0	119.86	50.3907	14.9727	64.5532	113.632	92.9081	9.7037	120.043	174.696	19.9766	4.06155	86.2284	25.3157	88.1868
RXN-9787_s__Prevotella_copri	32.8799	23.4494	38.6645	76.1999	0	21.9067	2.40153	43.8435	41.5514	92.4712	0	2.27106	0	48.7857	0	68.1114	32.3471	44.1307	35.1857	57.774	42.0371	33.7401	68.1333	47.0819	13.2303	3.06414	60.9913	5.12006	69.6986
RXN-9935_s__Prevotella_copri	0	9.41819	0	0	0	8.12199	0	0	0	0	0	0	0	0	0	0	0	0	0	0	0	0	0	0	0	0	5.61086	0	0
RXN0-1321_s__Prevotella_copri	9.00252	10.7231	7.66979	66.3916	0	6.99153	1.11722	36.5616	36.3979	42.4218	0	0.32255	0	18.8505	0	30.1411	13.4887	8.2577	17.1224	30.7326	15.5027	25.6359	22.1748	12.7352	10.6307	2.43864	34.6193	1.44005	20.9
RXN0-1342_s__Prevotella_copri	15.7646	11.4972	7.81016	76.2232	0	7.21422	1.37415	45.0793	43.0857	50.3591	0	0.798295	0	23.3508	0	32.4214	16.5282	10.0865	21.704	39.5115	20.6029	30.15	21.9166	17.5328	13.9119	2.32206	40.5215	3.13917	28.0956
RXN0-1441_s__Prevotella_copri	43.111	26.5164	38.6254	73.304	0	24.862	2.99481	43.8437	38.6561	95.2034	0	1.35333	0	48.844	0	77.079	29.1564	48.3598	35.6212	71.0045	49.4986	31.8475	80.6785	44.5141	16.2762	2.82482	67.3995	7.24931	70.1678
RXN0-1602_s__Prevotella_copri	11.1999	15.1322	13.7734	102.948	0	13.1222	2.81334	56.1645	55.1277	72.5953	0	0	0	8.20682	0	53.8139	22.7704	17.0991	27.3609	44.8316	8.67853	41.8015	25.4104	6.87951	14.0794	2.64238	51.4495	0	30.9443
RXN0-1603_s__Prevotella_copri	11.1999	15.1322	13.7734	102.948	0	13.1222	2.81334	56.1645	55.1277	72.5953	0	0	0	8.20682	0	53.8139	22.7704	17.0991	27.3609	44.8316	8.67853	41.8015	25.4104	6.87951	14.0794	2.64238	51.4495	0	30.9443
RXN0-2145_s__Prevotella_copri	37.7698	35.5052	46.3304	124.653	0	24.1136	1.39576	51.1528	72.4494	95.1394	0	2.09966	0	42.8519	0	72.4177	27.0315	50.2252	40.9064	68.3967	42.1706	75.6971	79.1157	38.2601	19.3685	3.65007	66.9101	6.19131	43.1625
RXN0-2161_s__Prevotella_copri	37.0971	22.9637	7.0846	0	0	10.4489	1.66225	0	0	44.4685	0	1.59968	0	46.8627	0	33.5202	7.2414	0	9.83879	41.01	34.3467	4.75203	31.2359	50.4271	5.42895	0.581638	12.648	7.66942	13.3126
RXN0-2584_s__Prevotella_copri	36.0868	36.9161	37.6128	101.34	0	18.3747	1.64546	58.4467	51.3702	95.6987	0	1.45425	0	30.0346	0	68.8992	20.7149	41.0822	34.7154	64.5866	33.2527	40.993	72.4945	43.2618	16.6609	2.18555	48.0656	6.38344	42.4056
RXN0-302_s__Prevotella_copri	1.42246	8.35129	1.25746	90.8825	0	4.96108	0.367156	50.1222	55.9274	43.4875	0	0	0	0	0	23.5127	14.9437	1.51731	18.6423	25.9136	2.04251	38.7364	7.46578	5.35522	13.6889	2.58779	43.1024	0.87121	16.2027
RXN0-4022_s__Prevotella_copri	43.9493	28.5147	58.7538	69.2413	0	44.201	4.95954	41.9871	42.5498	207.562	0	1.61635	0	53.9157	0	72.8761	30.2529	40.7926	71.4017	72.0055	68.7173	50.5647	226.604	159.203	15.0613	4.197	70.6788	36.2993	72.339
RXN0-4222_s__Prevotella_copri	39.0949	25.9931	12.1942	41.6474	0	17.6393	1.68846	24.0578	24.1459	69.5744	0	2.12715	0	60.0786	0	56.2441	17.8716	0	23.5757	60.7778	47.2604	30.925	57.9348	55.9037	12.4564	1.80635	34.2618	7.76056	33.7514
RXN0-4641_s__Prevotella_copri	25.5474	9.89201	9.86386	2.95746	0	12.4036	1.48661	7.62756	2.1626	45.0624	0	1.02993	0	27.8168	0	17.535	10.5162	13.5378	19.5977	24.5755	25.4689	1.13335	32.5777	24.9642	7.52086	0.499305	35.0961	2.35919	16.9755
RXN0-5181_s__Prevotella_copri	84.7263	39.5581	69.8574	146.184	0	70.4723	4.4047	81.8037	81.6346	164.657	0	1.75226	0	75.141	0	66.778	42.5099	42.6391	57.8531	75.6788	87.96	74.3536	115.161	108.33	58.5798	4.51891	117.222	5.19227	88.7424
RXN0-5199_s__Prevotella_copri	6.54433	9.67944	15.2384	68.0545	0	8.61379	0.840484	44.5201	39.0598	48.4148	0	0	0	3.40963	0	34.8697	18.1015	26.3972	25.0319	23.2764	7.43097	30.2349	27.9787	5.72489	10.7384	2.01271	41.9009	0	31.5203
RXN0-5225_s__Prevotella_copri	33.4883	15.0198	8.2561	0	0	11.6527	0.713675	0	0	38.5035	0	2.00577	0	39.6443	0	30.9142	6.05325	0	7.27834	45.1621	41.3112	3.72285	38.4979	48.6887	5.30612	0.336361	12.6151	7.02254	16.879
RXN0-5306_s__Prevotella_copri	14.0171	13.8754	41.7698	35.354	0	5.99346	0.308188	48.565	23.8072	63.0329	0	0	0	0	0	48.0098	23.7196	45.7269	29.4145	33.7695	6.53131	0.881048	43.4744	0	0	2.69595	22.492	0	32.2151
RXN0-5515_s__Prevotella_copri	0	5.66671	2.34197	80.4967	0	3.80466	1.11228	46.0662	48.1713	39.3128	0	0	0	0	0	20.8232	12.7248	0	17.6508	18.7093	1.78713	32.7658	5.71779	0	10.6398	1.90369	37.0354	0	17.5193
RXN0-6274_s__Prevotella_copri	84.5161	45.1853	46.4154	145.148	0	33.7747	3.88655	80.5107	80.7075	150.092	0	2.67809	0	101.666	0	123.009	46.2507	43.6843	55.7882	138.987	100.424	58.7446	116.573	103.482	32.6983	4.17791	110.757	17.6657	86.1767
RXN0-6366_s__Prevotella_copri	25.4714	16.4992	5.3282	64.819	0	11.021	1.58103	36.4741	35.2709	59.7212	0	1.29114	0	43.7269	0	38.9422	14.7985	0	20.9053	50.6263	33.3268	29.616	32.2641	38.6068	13.6805	2.11804	34.7539	6.19704	24.2016
RXN0-6479_s__Prevotella_copri	39.0949	25.9931	12.1942	41.6474	0	17.6393	1.68846	24.0578	24.1459	69.5744	0	2.12715	0	60.0786	0	56.2441	17.8716	0	23.5757	60.7778	47.2604	30.925	57.9348	55.9037	12.4564	1.80635	34.2618	7.76056	33.7514
RXN0-6480_s__Prevotella_copri	40.4016	22.2111	8.18332	101.51	0	17.0177	2.14773	60.3069	53.6992	91.6891	0	3.87393	0	70.0006	0	70.5318	26.6623	0	36.7497	78.7952	52.7581	43.2557	52.2923	66.2993	20.3757	2.79932	54.8477	9.34081	29.7503
RXN0-6524_s__Prevotella_copri	39.0949	25.9931	12.1942	41.6474	0	17.6393	1.68846	24.0578	24.1459	69.5744	0	2.12715	0	60.0786	0	56.2441	17.8716	0	23.5757	60.7778	47.2604	30.925	57.9348	55.9037	12.4564	1.80635	34.2618	7.76056	33.7514
RXN0-6525_s__Prevotella_copri	39.0949	25.9931	12.1942	41.6474	0	17.6393	1.68846	24.0578	24.1459	69.5744	0	2.12715	0	60.0786	0	56.2441	17.8716	0	23.5757	60.7778	47.2604	30.925	57.9348	55.9037	12.4564	1.80635	34.2618	7.76056	33.7514
RXN0-6550_s__Prevotella_copri	14.6869	14.9654	29.9075	113.494	0	16.6026	0.851425	47.7974	66.2701	64.7849	0	2.21317	0	0	0	47.5786	19.857	43.9487	27.9558	40.7038	11.3892	32.4568	35.582	10.4291	12.3714	1.75619	48.561	0	32.9174
RXN0-6565_s__Prevotella_copri	11.616	6.80521	10.1531	7.50783	0	6.12822	0.456875	0	3.98416	25.8548	0	0.550553	0	17.9838	0	11.915	2.97686	11.1775	7.68832	15.389	10.3875	3.00974	19.0472	22.1954	2.03478	0.271076	12.7601	3.66604	10.8036
RXN0-6575_s__Prevotella_copri	0	3.91796	3.97128	71.0938	0	2.85114	0.995484	38.7353	38.1537	32.4472	0	0	0	0	0	17.0192	11.7612	0	15.5776	14.9267	2.94302	26.1443	12.2499	10.004	10.2504	2.08998	28.2287	0	9.76599
RXN0-6727_s__Prevotella_copri	0	4.00429	0	76.1866	0	3.63213	0.760902	49.5633	42.727	38.1752	0	0	0	0	0	18.8617	11.0493	0	15.3585	18.1013	0	27.7348	0	0	12.6516	1.7173	30.9462	0	12.0019
RXN0-7154_s__Prevotella_copri	47.9809	7.54636	46.9875	0	0	17.5911	1.65996	0	0	67.8248	0	1.5223	0	53.4034	0	53.2181	9.74973	54.8719	18.483	62.8074	31.2886	4.72691	65.9813	51.3487	0	0.635505	28.0845	7.76703	56.0863
RXN0-7192_s__Prevotella_copri	31.4758	10.8632	17.0164	0	0	10.9174	0.884274	0	0	40.2348	0	1.3786	0	43.4327	0	29.5566	5.11064	15.8159	9.66653	45.7838	31.8348	3.20228	39.4519	42.1664	5.30363	0.123767	17.0579	7.2351	21.3288
RXN0-7238_s__Prevotella_copri	41.0359	26.3571	31.237	0	0	15.8525	0.850283	0	0	62.3975	0	2.34325	0	47.9837	0	41.203	13.0791	30.9881	14.8882	51.1615	40.5813	4.36069	61.1647	46.9628	4.55804	0.600456	25.3638	8.10303	49.9421
RXN0-7239_s__Prevotella_copri	41.0359	26.3571	31.237	0	0	15.8525	0.850283	0	0	62.3975	0	2.34325	0	47.9837	0	41.203	13.0791	30.9881	14.8882	51.1615	40.5813	4.36069	61.1647	46.9628	4.55804	0.600456	25.3638	8.10303	49.9421
RXN0-7248_s__Prevotella_copri	41.0359	26.3571	31.237	0	0	15.8525	0.850283	0	0	62.3975	0	2.34325	0	47.9837	0	41.203	13.0791	30.9881	14.8882	51.1615	40.5813	4.36069	61.1647	46.9628	4.55804	0.600456	25.3638	8.10303	49.9421
RXN0-743_s__Prevotella_copri	36.6202	23.1639	34.1347	85.9067	0	24.2209	2.03679	49.8204	44.5013	97.6466	0	1.38609	0	48.5241	0	78.6408	31.563	42.9461	29.0225	71.5037	39.6966	31.9793	78.6393	38.498	15.9826	3.51257	64.689	6.62303	73.542
RXN0-882_s__Prevotella_copri	29.7694	13.5256	20.1504	6.2166	0	10.8914	0.716851	0	3.98094	55.2121	0	1.08654	0	49.0977	0	36.7742	6.18722	14.5077	13.4811	46.5093	35.3571	7.74911	55.835	50.4212	5.50728	0.470313	17.6743	7.60719	26.6949
RXN0-884_s__Prevotella_copri	28.416	16.1558	13.1914	69.8301	0	12.8851	1.10662	40.6242	40.0886	54.1896	0	1.43885	0	33.3329	0	42.9255	20.1822	5.52611	23.2966	49.9131	30.272	29.0666	33.2022	23.6744	14.6308	1.8442	45.8504	3.45457	28.1706
RXN18C3-14_s__Prevotella_copri	66.0384	60.0372	60.089	38.8877	0	47.9186	4.25701	19.5052	19.6762	223.214	0	4.70923	0	196	0	119.86	50.3907	14.9727	64.5532	113.632	92.9081	9.7037	120.043	174.696	19.9766	4.06155	86.2284	25.3157	88.1868
RXN1G-395_s__Prevotella_copri	37.7698	35.5052	46.3304	124.653	0	24.1136	1.39576	51.1528	72.4494	95.1394	0	2.09966	0	42.8519	0	72.4177	27.0315	50.2252	40.9064	68.3967	42.1706	75.6971	79.1157	38.2601	19.3685	3.65007	66.9101	6.19131	43.1625
RXN3O-4113_s__Prevotella_copri	17.6092	6.01282	59.2126	0	0	12.8058	0	0	0	35.0405	0	0	0	0	0	37.0688	8.895	83.593	20.1281	16.6996	0	0	30.4078	0	0	0	34.4407	0	40.267
RXN66-469_s__Prevotella_copri	41.0359	26.3571	31.237	0	0	15.8525	0.850283	0	0	62.3975	0	2.34325	0	47.9837	0	41.203	13.0791	30.9881	14.8882	51.1615	40.5813	4.36069	61.1647	46.9628	4.55804	0.600456	25.3638	8.10303	49.9421
RXN66-477_s__Prevotella_copri	41.0359	26.3571	31.237	0	0	15.8525	0.850283	0	0	62.3975	0	2.34325	0	47.9837	0	41.203	13.0791	30.9881	14.8882	51.1615	40.5813	4.36069	61.1647	46.9628	4.55804	0.600456	25.3638	8.10303	49.9421
RXN66-478_s__Prevotella_copri	17.6092	6.01282	59.2126	0	0	12.8058	0	0	0	35.0405	0	0	0	0	0	37.0688	8.895	83.593	20.1281	16.6996	0	0	30.4078	0	0	0	34.4407	0	40.267
RXN66-480_s__Prevotella_copri	41.0359	26.3571	31.237	0	0	15.8525	0.850283	0	0	62.3975	0	2.34325	0	47.9837	0	41.203	13.0791	30.9881	14.8882	51.1615	40.5813	4.36069	61.1647	46.9628	4.55804	0.600456	25.3638	8.10303	49.9421
RXN66-483_s__Prevotella_copri	41.0359	26.3571	31.237	0	0	15.8525	0.850283	0	0	62.3975	0	2.34325	0	47.9837	0	41.203	13.0791	30.9881	14.8882	51.1615	40.5813	4.36069	61.1647	46.9628	4.55804	0.600456	25.3638	8.10303	49.9421
RXN66-484_s__Prevotella_copri	41.0359	26.3571	31.237	0	0	15.8525	0.850283	0	0	62.3975	0	2.34325	0	47.9837	0	41.203	13.0791	30.9881	14.8882	51.1615	40.5813	4.36069	61.1647	46.9628	4.55804	0.600456	25.3638	8.10303	49.9421
RXN66-579_s__Prevotella_copri	26.7091	9.47557	36.1055	0	0	18.3383	2.72189	0	0	24.7493	0	1.32529	0	40.3575	0	44.0993	4.61486	0	5.62111	38.4515	29.6878	3.28078	27.0109	29.4529	3.4205	1.11201	28.1972	4.41246	13.6075
RXNQT-4165_s__Prevotella_copri	66.2216	35.0492	50.9871	42.1591	0	29.9154	3.19917	28.5439	22.3305	114.228	0	2.35352	0	94.0758	0	86.9074	25.6572	47.2989	34.2063	92.1291	78.4657	26.4054	108.04	108.033	31.1981	2.97826	61.943	9.8401	86.733
RXNQT-4168_s__Prevotella_copri	66.2216	35.0492	50.9871	42.1591	0	29.9154	3.19917	28.5439	22.3305	114.228	0	2.35352	0	94.0758	0	86.9074	25.6572	47.2989	34.2063	92.1291	78.4657	26.4054	108.04	108.033	31.1981	2.97826	61.943	9.8401	86.733
RXNQT-4171_s__Prevotella_copri	66.2216	35.0492	50.9871	42.1591	0	29.9154	3.19917	28.5439	22.3305	114.228	0	2.35352	0	94.0758	0	86.9074	25.6572	47.2989	34.2063	92.1291	78.4657	26.4054	108.04	108.033	31.1981	2.97826	61.943	9.8401	86.733
RXNQT-4174_s__Prevotella_copri	66.2216	35.0492	50.9871	42.1591	0	29.9154	3.19917	28.5439	22.3305	114.228	0	2.35352	0	94.0758	0	86.9074	25.6572	47.2989	34.2063	92.1291	78.4657	26.4054	108.04	108.033	31.1981	2.97826	61.943	9.8401	86.733
RXNQT-4178_s__Prevotella_copri	66.2216	35.0492	50.9871	42.1591	0	29.9154	3.19917	28.5439	22.3305	114.228	0	2.35352	0	94.0758	0	86.9074	25.6572	47.2989	34.2063	92.1291	78.4657	26.4054	108.04	108.033	31.1981	2.97826	61.943	9.8401	86.733
S-ADENMETSYN-RXN_s__Prevotella_copri	19.0519	17.5568	14.564	81.5406	0	12.9617	2.05066	51.849	47.269	62.5303	0	1.04164	0	26.9302	0	47.6692	24.4093	12.0716	24.153	49.9434	26.443	35.5274	48.4239	25.17	15.6978	2.73531	50.8453	3.22974	44.5121
SAICARSYN-RXN_s__Prevotella_copri	40.3983	26.3922	38.0307	73.3149	0	18.868	1.81838	39.0983	38.0418	91.6733	0	1.66869	0	46.4594	0	62.3893	22.1994	47.0071	31.2078	61.4226	40.1707	31.7683	70.074	39.8581	13.5554	2.90867	55.6224	6.61198	52.3017
SEDOBISALDOL-RXN_s__Prevotella_copri	68.7466	44.2967	77.3767	142.814	0	64.0658	7.00614	105.663	71.4183	166.324	0	2.56287	0	99.2429	0	100.934	57.4906	81.7033	65.2658	114.865	82.0806	57.8007	143.047	115.35	45.3279	6.69842	143.551	11.0729	117.673
SERINE--TRNA-LIGASE-RXN_s__Prevotella_copri	37.0971	22.9637	7.0846	0	0	10.4489	1.66225	0	0	44.4685	0	1.59968	0	46.8627	0	33.5202	7.2414	0	9.83879	41.01	34.3467	4.75203	31.2359	50.4271	5.42895	0.581638	12.648	7.66942	13.3126
SERINE-O-ACETTRAN-RXN_s__Prevotella_copri	26.798	10.7063	6.75377	0	0	7.2391	1.1465	0	0	42.5382	0	4.70257	0	50.1377	0	22.0143	5.84273	0	9.65617	53.3858	36.8503	1.87292	49.7756	55.8204	3.06368	0.343861	11.2176	9.38526	13.6514
SHIKIMATE-5-DEHYDROGENASE-RXN_s__Prevotella_copri	14.2191	3.23646	4.78479	0	0	3.12096	0.0583571	1.9748	0	19.2629	0	0.379083	0	9.81396	0	15.0396	4.27122	0	4.39594	22.8854	12.383	2.58666	19.4041	16.8371	1.22155	0.153148	5.76935	3.04256	4.78003
SHIKIMATE-KINASE-RXN_s__Prevotella_copri	36.2612	22.0036	7.1165	98.0513	0	14.2941	2.70267	60.7101	59.1258	87.4033	0	2.45987	0	61.5902	0	61.938	28.0578	0	34.2395	75.7752	50.9671	43.0875	58.4718	56.4917	21.3808	2.88517	56.8633	7.31282	47.898
TDCEACT-RXN_s__Prevotella_copri	28.1843	14.9404	17.1368	25.6344	0	10.1078	1.49666	0	13.0963	51.9217	0	1.73703	0	43.173	0	34.2253	13.2226	15.2513	14.6002	44.3655	30.6636	13.0927	43.7976	35.5752	7.06558	1.22545	24.8291	6.73969	28.0204
TEICHOICSYN2-RXN_s__Prevotella_copri	0	0	14.0418	0	0	0	0	0.528234	0	1.21843	0	0	0	0	0	0	0	0	0	4.12156	0	0	1.52067	0	0	0	3.83323	0	1.07693
TEICHOICSYN5-RXN_s__Prevotella_copri	0	0	0	0	0	0	0	0	0	0	0	0	0	0	0	0	0	0	0	0	0	0	21.9577	0	0	0	0	0	0
TETRAACYLDISACC4KIN-RXN_s__Prevotella_copri	29.37	18.4636	9.74288	67.7873	0	12.7851	1.881	41.9283	38.188	65.5512	0	1.42024	0	49.5763	0	45.803	18.4515	0	24.8509	55.96	33.194	31.8538	38.4824	42.8392	15.5018	2.72862	44.7511	6.44255	30.6539
THI-P-KIN-RXN_s__Prevotella_copri	34.4478	14.8755	10.7537	0	0	10.6376	1.42894	0	0	43.8775	0	1.61712	0	50.3989	0	34.5399	6.73791	6.81516	8.66213	48.3478	40.4791	3.79108	40.6031	49.4758	6.01909	0.676542	16.0066	10.7363	21.5595
THI-P-SYN-RXN_s__Prevotella_copri	7.35692	8.87842	23.3481	53.1462	0	12.9624	0.276673	21.2754	32.7421	39.1718	0	0	0	0	0	32.0112	15.5182	39.3087	14.278	16.0891	2.77597	15.2919	27.3923	0	8.99523	1.70629	41.1292	0	34.3813
THIAZOLSYN2-RXN_s__Prevotella_copri	48.3411	27.6027	50.2846	70.9136	0	28.6385	1.60919	41.6408	48.6268	95.4321	0	1.60102	0	48.9741	0	83.6315	24.5274	51.9477	34.2671	82.3177	46.7884	30.3778	90.2403	59.4361	15.316	2.81006	82.0689	10.3946	76.6785
THIAZOLSYN3-RXN_s__Prevotella_copri	38.1457	14.0235	12.1082	90.9546	0	14.2419	1.94656	47.488	44.993	90.7418	0	0	0	0	0	49.7033	24.097	0	40.4058	18.1433	24.826	47.7902	71.3826	77.3929	12.9997	0.539144	50.1629	9.4667	17.8441
THIOREDOXIN-REDUCT-NADPH-RXN_s__Prevotella_copri	27.9821	17.3717	4.31086	61.0779	0	11.8234	1.77155	37.2669	36.1999	59.4662	0	1.18915	0	47.1155	0	43.3851	16.0531	0	21.2706	54.4679	32.5401	25.7661	36.0447	33.584	15.6418	1.97589	40.1115	7.31552	33.706
THREONINE--TRNA-LIGASE-RXN_s__Prevotella_copri	57.398	35.6342	36.1067	58.9546	0	21.9601	2.83983	37.9523	33.3942	102.136	0	1.78448	0	81.6472	0	59.0264	17.8551	46.4022	36.7729	72.6055	60.9159	29.6982	81.6033	82.6908	15.9995	2.34375	60.5454	12.1418	49.7932
THYKI-RXN_s__Prevotella_copri	25.2342	24.377	7.91949	86.9405	0	13.5949	1.38277	49.0479	51.9189	92.0258	0	2.41527	0	68.3093	0	58.9349	28.4957	0	29.1143	73.4648	55.9391	41.9373	60.9287	53.8519	22.047	3.3763	51.0925	9.27084	48.8969
TRANS-RXN-214_s__Prevotella_copri	129.654	80.0468	134.6	251.201	0	75.9357	6.22828	139.332	137.064	295.776	0	5.46415	0	152.534	0	206.765	84.4648	168.362	112.66	193.657	122.698	108.234	240.167	137.455	51.4238	6.93848	236.21	22.1094	207.593
TRANS-RXN0-623_s__Prevotella_copri	41.0359	26.3571	31.237	0	0	15.8525	0.850283	0	0	62.3975	0	2.34325	0	47.9837	0	41.203	13.0791	30.9881	14.8882	51.1615	40.5813	4.36069	61.1647	46.9628	4.55804	0.600456	25.3638	8.10303	49.9421
TRIOSEPISOMERIZATION-RXN_s__Prevotella_copri	26.1516	19.0749	16.8638	79.8472	0	14.2768	1.30927	54.3236	47.4636	65.5048	0	1.02525	0	37.9932	0	46.3765	21.4709	19.0294	27.1324	46.4676	32.0063	33.5754	50.7073	27.1384	16.6225	2.83348	48.1597	2.89628	41.5361
TRNA-CYTIDYLYLTRANSFERASE-RXN_s__Prevotella_copri	6.25894	9.13846	7.3639	77.3613	0	7.99219	1.32213	44.7878	47.5623	45.8457	0	0	0	6.54066	0	30.7819	17.0813	8.34972	19.9198	28.7535	8.84095	22.22	15.4831	7.43042	13.7633	2.71968	37.7282	0.973558	23.0401
TRNA-GUANINE-N7--METHYLTRANSFERASE-RXN_s__Prevotella_copri	46.5964	33.6072	51.5524	85.5501	0	41.1248	4.44335	70.8598	49.0317	124.53	0	3.30807	0	67.9109	0	100.782	37.5709	48.2046	44.1675	83.8144	72.3143	50.6973	90.2255	69.5774	17.6411	4.02638	132.674	8.1321	83.9105
TRNA-PSEUDOURIDINE-SYNTHASE-I-RXN_s__Prevotella_copri	27.2866	17.9888	9.77213	52.0494	0	12.727	1.44932	33.1938	31.3892	59.4523	0	0.804654	0	37.3214	0	42.3766	19.7979	0	19.8666	49.3021	30.8832	27.487	45.6404	35.1039	12.0912	2.39453	41.1684	5.38484	33.5851
TRYPSYN-RXN_s__Prevotella_copri	30.2089	22.4803	13.0688	136.388	0	17.4656	3.05383	77.0832	81.2792	98.3257	0	1.15889	0	46.3436	0	59.1215	29.2012	11.6073	41.2338	72.2788	34.4129	57.2788	42.6007	41.6746	25.6586	3.74277	74.5715	5.56377	44.592
TYROSINE--TRNA-LIGASE-RXN_s__Prevotella_copri	44.2685	25.3615	41.8026	83.1504	0	22.5744	1.86712	49.2963	43.987	95.1367	0	2.0997	0	50.7334	0	80.1115	29.7282	46.706	37.0731	68.5004	44.1445	37.0342	88.68	45.05	18.2675	3.30351	70.2485	7.44755	75.4095
UDP-NACMUR-ALA-LIG-RXN_s__Prevotella_copri	59.8783	47.2654	25.7561	88.2815	0	26.4695	2.53789	53.1835	46.1637	115.147	0	5.56809	0	89.0067	0	86.0024	30.1371	19.3145	38.8468	100.227	69.3072	40.4428	87.0099	85.3155	22.8289	2.19646	69.8516	13.6934	62.7311
UDP-NACMURALA-GLU-LIG-RXN_s__Prevotella_copri	48.5773	66.5598	43.5577	48.7899	0	22.369	2.13896	39.7846	28.2485	106.714	0	3.52544	0	66.1918	0	73.1932	24.571	48.8063	37.09	77.118	57.0384	26.4804	87.0436	79.4572	15.6669	1.86026	53.5294	11.6235	55.8241
UDP-NACMURALGLDAPAALIG-RXN_s__Prevotella_copri	32.6176	22.156	34.3084	76.0665	0	22.042	1.74666	50.1785	44.2842	91.4431	0	2.00841	0	41.125	0	71.9543	24.638	40.6499	34.3784	62.9283	42.0264	34.6669	72.2139	38.0023	16.3227	2.38675	60.9102	6.07198	63.6823
UDP-NACMURALGLDAPLIG-RXN_s__Prevotella_copri	25.7264	53.5007	21.0395	83.432	0	16.1072	1.41589	54.2295	47.485	80.0103	0	1.74209	0	31.7795	0	57.7345	23.4391	20.1524	26.8308	54.4499	31.4753	32.5842	51.9587	28.1292	16.2069	2.63924	51.5119	4.10283	50.7993
UDPGLCNACEPIM-RXN_s__Prevotella_copri	0	0	0	0	0	0	0	0	0	5.94229	0	0	0	0	0	25.4734	0	0	0.229833	0	5.8975	0	0	22.5101	0	0	0	0	0
UDPNACETYLGLUCOSAMACYLTRANS-RXN_s__Prevotella_copri	40.971	24.2179	40.0429	74.6528	0	26.0553	1.47933	41.8134	40.5227	95.8375	0	1.42634	0	41.5047	0	71.5792	26.5808	46.9621	35.8714	68.1979	41.0372	31.9712	72.752	42.2028	15.1163	2.95931	60.4389	7.4694	63.2043
UDPNACETYLGLUCOSAMENOLPYRTRANS-RXN_s__Prevotella_copri	40.1768	16.3662	20.2899	20.7435	0	12.0636	0.577791	6.92045	10.9798	67.0997	0	1.26301	0	54.2721	0	41.8457	11.7224	16.1496	16.1455	55.9329	42.5292	13.7126	48.9114	55.6154	9.72951	1.15529	28.5013	8.55616	33.5854
UDPNACETYLMURAMATEDEHYDROG-RXN_s__Prevotella_copri	22.0137	15.4609	8.84762	68.654	0	9.79705	2.31611	35.8095	33.7576	66.9497	0	1.27657	0	41.1939	0	39.5861	16.7276	6.30533	23.819	49.6571	30.5764	28.218	35.888	34.9365	13.998	1.58737	40.1921	5.26365	28.6512
UGD-RXN_s__Prevotella_copri	29.1366	18.0428	57.3344	16.8482	0	17.3882	3.41081	24.7172	9.82337	123.992	0	2.39225	0	76.5364	0	68.366	7.39596	90.9811	44.6525	71.5233	52.6763	7.23365	65.3711	55.4574	15.9267	0	38.9179	8.01029	38.6276
UNDECAPRENYL-DIPHOSPHATASE-RXN_s__Prevotella_copri	30.2506	22.7928	18.3449	87.506	0	26.2461	1.94286	53.5431	51.5903	78.3187	0	1.07869	0	40.2512	0	40.6183	31.9676	19.0834	29.5236	29.4244	37.6904	40.3993	61.8356	34.6898	13.8447	4.65421	65.4673	4.71193	59.8078
URACIL-PRIBOSYLTRANS-RXN_s__Prevotella_copri	14.656	11.8524	33.0045	80.326	0	18.0799	1.25708	54.5685	48.8313	64.5835	0	0	0	0	0	52.4738	22.1719	44.0057	31.2487	35.3341	6.37234	39.5969	28.5218	2.5724	14.4354	3.95878	60.689	0.407568	36.7654
URIDINEKIN-RXN_s__Prevotella_copri	21.6833	14.6797	5.29265	77.398	0	9.91893	1.7544	39.9114	41.2505	55.8288	0	1.42456	0	38.3281	0	38.5407	15.7316	0	23.8822	54.0316	30.0929	33.7152	29.5087	38.0302	15.6924	1.64981	43.2555	5.12658	26.174
URKI-RXN_s__Prevotella_copri	21.6833	14.6797	5.29265	77.398	0	9.91893	1.7544	39.9114	41.2505	55.8288	0	1.42456	0	38.3281	0	38.5407	15.7316	0	23.8822	54.0316	30.0929	33.7152	29.5087	38.0302	15.6924	1.64981	43.2555	5.12658	26.174
VALINE--TRNA-LIGASE-RXN_s__Prevotella_copri	29.9791	19.4347	31.9437	56.7126	0	20.3878	2.96779	33.6554	32.2382	70.3302	0	1.22884	0	34.9665	0	54.3477	22.8838	39.9747	28.2568	49.9565	28.6842	26.6287	59.4534	32.8982	13.242	2.88515	67.9393	4.9333	52.9451
XANPRIBOSYLTRAN-RXN_s__Prevotella_copri	52.8355	24.8175	40.7858	67.7517	0	23.2774	2.57511	34.0678	41.2643	98.8453	0	2.37426	0	56.8242	0	77.0764	27.2856	42.1691	32.6006	72.4583	50.2714	35.1859	73.3906	58.7017	15.1684	2.65958	63.2551	8.08694	48.9112
XANTHOSINEPHOSPHORY-RXN_s__Prevotella_copri	6.54433	9.67944	15.2384	68.0545	0	8.61379	0.840484	44.5201	39.0598	48.4148	0	0	0	3.40963	0	34.8697	18.1015	26.3972	25.0319	23.2764	7.43097	30.2349	27.9787	5.72489	10.7384	2.01271	41.9009	0	31.5203
XMPXAN-RXN_s__Prevotella_copri	0	6.21675	0	85.2022	0	3.03483	0.586151	46.071	48.3836	37.7748	0	0	0	0	0	21.2508	14.5915	0	18.9579	21.4627	3.34956	32.6095	4.61374	0	11.1631	1.6701	35.698	0	14.0572
