# Supplementary material for: Integrating metagenomics and metabolomics to study the gut microbiome and host relationships in sports across different energy systems
Source: Sci Rep. 2025 May 2;15:15356. doi: 10.1038/s41598-025-98973-2 (PMC12048592; doi:10.1038/s41598-025-98973-2)
Supplement: Supplementary file 3 — Supplementary Information 3. [file 41598_2025_98973_MOESM3_ESM.xlsx]

## Sheet: Table S4
Tittle	Supplementary Table 4: Metabolomic Annotation and Analysis of Fecal Samples by GC and GL-MS
Description	This table presents the results of metabolomic annotation and analysis of fecal samples using gas chromatography (GC) and gas-liquid mass spectrometry (GL-MS). The metabolites identified in this analysis are listed, along with their corresponding statistical data. While multivariate analysis did not reveal distinct metabolite profiles between groups, univariate analysis identified several metabol…
Sample	Analytical platform	Adduct	Formula	%CV	RT	Molecular weight	ID Level	Name	Class	Subclass	Weightlifters vs Cyclists
											%Change	FC	P value	FDR	VIP
Fecal	GC/MS		C₉H₂₃NO₃	5.98955	9.759	105.09	2	Serine	Amino acid	Proteinogenic amino acid	-59.1106	0.408894	0.02285	0.28182
Fecal	GM/LC-MS	M+H-H2O	C₅H₁₁NO₂	2.6196	1.36	117.079	4	Valine	Amino acid	Proteinogenic amino acid	-	-	-	-	-
Fecal	GM/LC-MS	M+H-H2O	C₆H₉N₃O	4.12676	0.57	139.075	4	Histidinal	Amino acid	Amino aldehyde	-	-	-	-	-
Fecal	GM/LC-MS	M+H	C₆H₁₃NO₂	2.39597	0.62	131.095	2	beta-Alanine betaine	Amino acid derivative	Betaine	242.192	3.42192	2.45425e-05	0.00409859	1.54899
Fecal	GM/LC-MS	M+H-H2O	C₈H₁₁NO₂	3.07428	0.82	153.079	4	Dopamine	Biogenic amine	Catecholamine	-	-	-	-	-
Fecal	GC/MS		C₅H₁₀O₅	3.60258	14.928	150.13	2	D(-)ribose	Carbohydrate	Pentose	-	-	-	-
Fecal	GC/MS		C₂₂H₅₅NO₆	7.67833	17.664	180.16	2	D(+)galactose	Carbohydrate	Hexose	-	-	-	-
Fecal	GC/MS		C₂₂H₅₅NO₆	18.9748	17.664	342.3	2	Turanose	Carbohydrate	Disaccharide	-	-	-	-
Fecal	GC/MS		C₁₂H₂₂O₁₁	15.6232	24.699	342.3	2	Maltose	Carbohydrate	Disaccharide	89.2464	1.89246	0.030051	0.30431
Fecal	GM/LC-MS	M+H	C₆H₉NOS	3.41016	0.57	143.041	2	Hydroxyethyl Methylthiazole	Heterocyclic compound	Thiazole	-	-	-	-	-
Fecal	GC/MS		C₂₇H₅₆O₄	19.1374	24.667	356.54	2	1-Monoolein	Lipid	Monoacylglycerol	-	-	-	-
Fecal	GC/MS		C₁₂H₃₂O₃	3.90824	10.042	92.09	2	Glycerol matrix	Lipid	Glycerol backbone	-34.8225	0.651775	0.014776	0.27336
Fecal	GC/MS		C₂₁H₄₀O	11.9019	20.297	280.45	2	Linoleic acid	Lipid	Polyunsaturated fatty acid	-82.3775	0.176225	0.01269	0.27336
Fecal	GC/MS		C₂₀H₄₀O₂	7.97387	22.197	312.53	2	Arachidic acid	Lipid	Saturated fatty acid	-30.3208	0.696792	0.0055989	0.27336
Fecal	GM/LC-MS	M+H	C₁₄H₂₇NO₃	2.5287	3.97	257.199	3	Lauroylglycine	Lipid	Fatty acylglycine	-32.3539	0.676461	0.035974	0.20365	1.0824
Fecal	GM/LC-MS	M+H	C₂₇H₅₃NO₄	3.94155	13.94	455.397	2	Arachidylcarnitine	Lipid	Acylcarnitine	260.299	3.60299	0.00122846	0.0390768	1.83315
Fecal	GM/LC-MS	M+H	C₂₉H₅₇NO₄	4.04972	14.79	483.429	2	Behenoylcarnitine	Lipid	Acylcarnitine	329.018	4.29018	1.545e-05	0.00350892	1.929
Fecal	GM/LC-MS	M+H	C₂₇H₅₁NO₄	4.0402	13.11	453.382	3	Eicosenoylcarnitine	Lipid	Acylcarnitine	227.16	3.2716	0.00204136	0.0454542	1.43753
Fecal	GM/LC-MS	M+H	C₂₉H₅₃NO₄	5.09489	13.36	479.397	3	Docosadienoylcarnitine	Lipid	Acylcarnitine	587.989	6.87989	6.37648e-05	0.00608498	2.22219
Fecal	GM/LC-MS	M+H	C₂₃H₃₆O₄	4.15471	15.57	376.261	4	Carboxychromanol	Lipid	Quinone	-92.1442	0.0785581	0.532041	0.817649	1.19816
Fecal	GM/LC-MS	M+K	C₂₆H₄₅NO₂	5.00803	14.47	403.345	4	Adrenoyl Ethanolamide	Lipid	Fatty amide	106.657	2.06657	0.0318277	0.19686	#N/A
Fecal	GM/LC-MS	M+H	C₂₄H₄₉O₇P	4.09842	13.67	480.322	3	Lysophosphatidic Acid (LPA) 21:0	Lipid	Lysophosphatidic acid	51.022	1.51022	0.00715854	0.0919597	#N/A
Fecal	GM/LC-MS	M+K	C₂₃H₄₅NO₄	3.8109	12.02	399.335	4	Palmitoylcarnitine	Lipid	Acylcarnitine	-	-	-	-	-
Fecal	GM/LC-MS	M+H	C₂₄H₃₄O₂	3.45076	13.58	354.256	2	Cholate	Lipid	Bile acid	-	-	-	-	-
Fecal	GM/LC-MS	M+H-H2O	C₆H₈O₂	2.79981	0.83	112.052	4	Hexadienoic Acid	Lipid	Fatty acid	-	-	-	-	-
Fecal	GM/LC-MS	M+H	C₁₈H₃₃NO	3.04924	9.7	279.256	2	Linoleamide	Lipid	Fatty amide	-	-	-	-	-
Fecal	GM/LC-MS	M+Na	C₂₈H₅₆NO₉P	3.57196	4.44	581.369	4	Phosphatidylserine (PS) 22:0	Lipid	Phosphatidylserine	-68.6614	0.313386	0.0280981	0.1935	1.55616
Fecal	GM/LC-MS	M+Na	C₂₆H₅₂NO₈P	3.65054	4.26	537.343	4	Phosphatidylcholine (PC) 18:0	Lipid	Phosphatidylcholine	-70.9026	0.290974	0.0318277	0.19686	1.58865
Fecal	GM/LC-MS	M+H	C₃₀H₅₂O₇P₂	12.7094	4.44	586.319	4	Presqualene Diphosphate	Lipid	Polyisoprenoid	-72.6693	0.273307	0.0318277	0.19686	1.57673
Fecal	GM/LC-MS	M+H	C₁₈H₃₀O₂	4.86132	11.66	278.225	2	Linolenic Acid	Lipid	Polyunsaturated fatty acid	-91.368	0.0863202	9.28645e-05	0.00775419	1.5295
Fecal	GM/LC-MS	M+K	C₃₃H₅₆N₂O	11.3137	15.48	496.439	3	Tricosanoyltryptamine	Lipid	Fatty acyl tryptamine	347.417	4.47417	1.57586e-05	0.00350892	1.9251
Fecal	GM/LC-MS	M+H	C₁₈H₃₀O₂	5.36118	12.8	278.225	3	Gamma-Linolenic Acid	Lipid	Polyunsaturated fatty acid	-61.0354	0.389646	0.00172738	0.0443804	1.1547
Fecal	GM/LC-MS	M+H	C₂₄H₄₉NO₄S	4.92275	5.88	447.338	4	Docosanoyl Taurine	Lipid	Fatty acyl taurine	158.549	2.58549	0.00616781	0.0840837	1.44612
Fecal	GM/LC-MS	M+H	C₂₄H₃₈O₄	1.19117	9.02	390.277	2	Hydroxy-oxo-cholanoic Acid	Lipid	Bile acid	96.5715	1.96572	0.0190806	0.159323	1.55559
Fecal	GM/LC-MS	M+Na	C₂₅H₅₁NO₄S	13.5633	12.08	461.354	3	Tricosanoyl Taurine	Lipid	Fatty acyl taurine	-75.36	0.2464	0.00389227	0.0722233	1.54677
Fecal	GM/LC-MS	M+H	C₂₃H₄₈NO₆P	11.4853	12.08	465.322	4	Phosphatidylcholine (PC) 15:0	Lipid	Plasmalogen	-73.5174	0.264826	0.00331877	0.0652041	1.48965
Fecal	GM/LC-MS	M+H	C₂₄H₄₉NO₄S	4.91892	5.88	447.338	4	Docosanoyl Taurine	Lipid	Fatty acyl taurine	158.152	2.58152	0.00616781	0.0840837	1.44421
Fecal	GM/LC-MS	M+H-H2O	C₄₅H₇₃O₁₃P	7.53674	9.68	852.479	4	Phosphatidylinositol (PI) 36:7	Lipid	Phosphatidylinositol	141.917	2.41917	0.0405723	0.213657	1.68413
Fecal	GM/LC-MS	M+K	C₃₀H₆₄NO₆P	5.33421	13.09	565.447	4	Phosphatidylcholine (PC) 22:0	Lipid	Ether phospholipid	145.121	2.45121	0.00145838	0.0405914	1.24043
Fecal	GM/LC-MS	M+H-H2O	C₂₃H₃₆O₂	1.51447	9.68	344.272	4	Phenylheptadecanedione	Lipid	Diketone	113.643	2.13643	0.0318277	0.19686	1.51574
Fecal	GM/LC-MS	M+H	C₁₈H₃₀O	3.61459	14.29	262.23	2	Trimethylpentadecatrienone	Lipid	Polyisoprenoid	-64.5099	0.354901	0.029888	0.19686	1.36841
Fecal	GM/LC-MS	M+Na	C₂₄H₄₀O₄	2.24067	10.54	392.293	3	Hyodeoxycholic Acid	Lipid	Bile acid	66.8618	1.66862	0.0456594	0.219428	1.42317
Fecal	GM/LC-MS	M+K	C₄₂H₈₅N₂O₆P	2.16158	10.59	744.615	4	Sphingomyelin (SM) 37:1	Lipid	Sphingomyelin	109.333	2.09333	0.0359457	0.20365	1.37961
Fecal	GM/LC-MS	M+H	C₄₆H₇₅O₁₀P	1.65549	9.68	818.51	4	Phosphatidylglycerol (PG) 40:8	Lipid	Phosphatidylglycerol	136.503	2.36503	0.0280741	0.1935	1.6817
Fecal	GM/LC-MS	M+H	C₄₁H₇₀NO₈P	4.19444	13	735.484	4	Phosphatidylethanolamine (PE) 36:6	Lipid	Phosphatidylethanolamine	145.524	2.45524	0.0053023	0.0804986	1.15028
Fecal	GC/MS		C₁₀H₂₄O₃	3.22957	8.351	104.1	2	Hydroxy butyric acid	Organic acid	Hydroxy acid	-	-	-	-
Fecal	GC/MS		C₄H₆O₄	9.20134	10.511	118.09	2	Succinic acid	Organic acid	Dicarboxylic acid	-	-	-	-
Fecal	GC/MS		C₅H₆O₄	5.91036	10.689	130.1	2	Citraconic acid	Organic acid	Unsaturated dicarboxylic acid	-	-	-	-
Fecal	GC/MS		C₁₁H₂₃NO₃	11.552	13.286	129.11	2	L-5-Oxoproline (Pyroglutamic acid)	Organic acid	Cyclic amino acid	-	-	-	-
Fecal	GC/MS		C₁₂H₂₈O₃	7.78634	11.111	132.16	2	2-Hydroxy iso caproic acid	Organic acid	Hydroxy acid	-48.6364	0.513636	0.032898	0.30431
Fecal	GC/MS		C₁₅H₂₆O₃	5.84312	15.616	166.17	2	3-Hydroxy phenyl propionic acid	Organic acid	Hydroxy acid	-89.9482	0.100518	0.0077473	0.27336
Fecal	GC/MS		C₃H₆O₃	11.4569	6.872	90.08	2	L-(+) lactic acid	Organic acid	Hydroxy acid	-	-	-	-
Fecal	GC/MS		C₁₂H₂₆O₄	6.74885	10.762	146.14	2	2-methyl glutaric acid	Organic acid	Branched-chain dicarboxylic acid	-	-	-	-
Fecal	GC/MS		C₁₁H₂₄O₄	9.12	11.712	132.12	2	Glutaric acid	Organic acid	Dicarboxylic acid	-	-	-	-
Fecal	GC/MS		C₁₄H₂₄O₃	2.39852	14.28	152.15	2	3-hydroxy phenyl acetic acid	Organic acid	Hydroxy acid	-	-	-	-
Fecal	GC/MS		C₂₄H₆₂O₆	4.14166	17.603	182.17	2	D-Mannitol	Polyol	Sugar alcohol	-	-	-	-
Fecal	GC/MS		C₂₄H₆₀O₆	4.54191	19.527	180.16	2	Myo-Inositol	Polyol	Cyclitol	-	-	-	-
Fecal	GM/LC-MS	M+H-H2O	C₂₇H₄₂O₂	8.24525	8.23	398.318	4	Hydroxy-didehydrovitamin D3	Sterol	Vitamin D derivative	-69.1341	0.308659	0.0318277	0.19686	1.26913
Fecal	GC/MS		C₆H₅NO₂	8.90923	10.23	123.11	2	Nicotinic acid	Vitamin	Niacin	-	-	-	-
Fecal	GC/MS		C₁₈H₄₁NO₅	14.8385	18.452	219.24	2	D-Pantothenic acid	Vitamin	Water-soluble vitamin	-	-	-	-

## Sheet: Table S5
Tittle	Supplementary Table 5: Metabolite Identification and Linear Modeling Analysis of Plasma Samples
Description	This table presents the metabolites identified following annotation and reduction analysis via linear modeling, with approximately 120 compounds detected.
Analytical platform	Adduct	Formula	%CV	RT	Molecular weight	ID Level	Name	Class	Subclass	Weightlifters vs Cyclists
										%Change	FC	P value	FDR	VIP
GM/LC-MS	[M+H]+	C₂₈H₄₈O₆	6.10912	14.15	480.345	3	ST 28:1	Bile acids and derivatives	Bile acids, alcohols, and derivatives	58.3924	1.58392	0.00209586	0.0192477	1.53032
GC/MS	---	C₇H₆O₂	6.22374	9.582	122.12	2	benzoic acid	Benzene and substituted derivatives	Benzoic acids and derivatives	7.09538	1.07095	0.0762906	0.291894	1.16543
GC/MS	---	C₁₂H₃₁NO₂	28.5226	12.078	89.09	2	L-Alanine	Carboxylic acids and derivatives	Amino acids, peptides, and analogues	156.943	2.56943	0.257935	0.525525	1.28239
GC/MS	---	C₁₄H₃₃NO₃	18.5609	13.35	131.13	2	L-Hydroxyproline	Carboxylic acids and derivatives	Amino acids, peptides, and analogues	--	--	--	--	--
GC/MS	---	C₅H₁₁NO₂	12.1321	9.191	117.15	2	L-valine	Carboxylic acids and derivatives	Amino acids, peptides, and analogues	16.6079	1.16608	0.378884	0.60739	1.0258
GC/MS	---	C₁₂H₂₉NO₂	8.72858	9.988	131.17	2	L-Leucine	Carboxylic acids and derivatives	Amino acids, peptides, and analogues	13.0919	1.13092	0.393423	0.60739	1.03939
GC/MS	---	C₁₀H₂₅NO₃	8.57116	10.292	131.17	2	L-Isoleucine	Carboxylic acids and derivatives	Amino acids, peptides, and analogues	12.5532	1.12553	0.384778	0.60739	1.00767
GC/MS	---	C₁₁H₂₇NO₂S	8.00863	13.24	149.21	2	L-Methionine	Carboxylic acids and derivatives	Amino acids, peptides, and analogues	--	--	--	--	--
GC/MS	---	C₁₈H₃₅NO₃	6.63255	17.903	181.19	2	L-Tyrosine	Carboxylic acids and derivatives	Amino acids, peptides, and analogues	25.5702	1.2557	0.164891	0.497122	1.164
GC/MS	---	C₂₀H₃₆N₂O₂	6.14757	20.558	204.23	2	L-Tryptophan	Carboxylic acids and derivatives	Amino acids, peptides, and analogues	40.9475	1.40947	0.46274	0.641926	1.09929
GC/MS	---	C₁₅H₂₇NO₂	6.04472	14.545	165.19	2	L-Phenylalanine	Carboxylic acids and derivatives	Amino acids, peptides, and analogues	20.9103	1.2091	0.132519	0.431915	1.1506
GC/MS	---	C₁₀H₂₃NO₄	5.36471	12.507	133.09	2	Iminodiacetic Acid	Carboxylic acids and derivatives	Amino acids, peptides, and analogues	--	--	--	--	--
GC/MS	---	C₁₀H₂₀O₄	5.04886	10.94	116.07	2	Fumaric acid /2-Butenedioic acid	Carboxylic acids and derivatives	Dicarboxylic acids and derivatives	--	--	--	--	--
GC/MS	---	C₁₂H₃₁NO₃	4.66226	11.228	105.09	2	Serine	Carboxylic acids and derivatives	Amino acids, peptides, and analogues	20.3666	1.20367	0.158792	0.497122	1.15978
GC/MS	---	C₁₄H₃₃NO₄	4.26815	14.43	147.13	2	L-Glutamic acid	Carboxylic acids and derivatives	Amino acids, peptides, and analogues	26.9288	1.26929	0.415799	0.630867	1.0368
GC/MS	---	C₁₃H₃₃NO₃	4.17134	11.599	119.12	2	L-Threonine	Carboxylic acids and derivatives	Amino acids, peptides, and analogues	20.2392	1.20239	0.0481528	0.228939	1.10585
GC/MS	---	C₁₃H₃₁NO₄	3.96169	13.369	133.1	2	L-Aspartic acid	Carboxylic acids and derivatives	Amino acids, peptides, and analogues	--	--	--	--	--
GC/MS	---	C₂H₄O₃	4.50189	7.083	76.05	2	glycolic acid	Hydroxy acids and derivatives	Alpha hydroxy acids and derivatives	43.4417	1.43442	0.000514209	0.0150835	1.57765
GC/MS	---	C₃H₄O₃	2.88905	6.695	88.06	2	pyruvic acid	Alpha-keto acids and derivatives	Alpha-keto acids and derivatives	--	--	--	--	--
GC/MS	---	C₄H₆O₅	5.85762	12.878	134.09	2	D-malic acid	Benzene and substituted derivatives	Benzoic acids and derivatives	--	--	--	--	--
GC/MS	---	C₆H₁₄O₆	1.85747	17.66	182.17	2	D-sorbitol	Carbohydrates and carbohydrate conjugates	Sugar alcohols	--	--	--	--	--
GM/LC-MS	[M+H]+	C₅H₁₁NO₂	6.85087	0.63	117.079	2	Betaine	Carboxylic acids and derivatives	Amino acids, peptides, and analogues	-	-	0.46274	0.645121	-
GC/MS	---	C₁₂H₂₇NO₂	7.48172	11.26	129.15	2	Pipecolic acid	Carboxylic acids and derivatives	Amino acids, peptides, and analogues	--	--	--	--	--
GC/MS	---	C₈H₁₆O	11.9028	7.235	130.21	2	1-octen-3-ol	Carboxylic acids and derivatives	Carboxylic acid derivatives	--	--	--	--	--
GC/MS	---	C₃H₄O₅	2.84276	11.169	118.03	2	tartronic acid	Carboxylic acids and derivatives	Dicarboxylic acids and derivatives	54.5247	1.54525	0.000246543	0.0108479	1.80665
GC/MS	---	C₂H₂O₄	2.34958	8.074	90.03	2	oxalic acid	Dicarboxylic acids and derivatives	Dicarboxylic acids and derivatives	-6.70416	0.932958	0.210403	0.525525	1.04576
GC/MS	---	C₇H₁₄O₂	16.3225	8.413	130.19	2	heptanoic acid	Fatty acids and conjugates	Medium-chain fatty acids	--	--	--	--	--
GC/MS	---	C₈H₁₆O₂	5.84223	8.382	130.22	2	2-ethylhexanoic acid	Fatty acids and conjugates	Medium-chain fatty acids	23.5826	1.23583	0.00133104	0.0234263	1.6334
GM/LC-MS	[M+H]+	C₁₈H₃₄O₃	9.34955	17.86	298.251	3	epoxystearic acid	Fatty Acyls	Medium-chain fatty acids	161.639	2.61639	3.98495e-05	0.00144075	1.82949
GM/LC-MS	[M+H]+	C₂₁H₃₉NO₄	1.8166	9.82	369.288	2	CAR 14:1	Fatty Acyls	Acyl carnitines	22.0771	1.22077	0.0249147	0.107804
GM/LC-MS	[M+H]+	C₁₅H₂₉NO₄	2.56015	6.34	287.21	2	CAR 8:0	Fatty Acyls	Fatty acid esters	37.5955	1.37596	0.0409287	0.154772	-
GM/LC-MS	[M+H]+	C₁₆H₃₁NO₄	4.99613	6.66	301.225	3	CAR 9:0	Fatty Acyls	Fatty acid esters	36.4585	1.36459	0.648042	0.783922	-
GM/LC-MS	[M+H]+	C₁₇H₃₁NO₄	3.01949	7.25	313.225	2	CAR 10:1	Fatty Acyls	Fatty acid esters	26.2468	1.26247	0.0542082	0.190576	-
GM/LC-MS	[M+H]+	C₁₇H₃₃NO₄	1.32861	7.87	315.241	2	CAR 10:0	Fatty Acyls	Fatty acid esters	27.1541	1.27154	0.0773301	0.23199	-
GM/LC-MS	[M+Na]+	C₂₉H₄₈N₇O₁₈P₃S	2.68658	0.69	907.199	3	CoA 8:1	Fatty Acyls	Fatty acyl CoAs	-	-	0.00310428	0.0253987	-
GM/LC-MS	[M+H-H2O]+	C₂₁H₃₈O₄	6.20232	10.83	354.277	2	MG 18:2	Fatty Acyls	Lineolic acids and derivatives	-	-	0.0985719	0.263655	1.03977
GM/LC-MS	[M+H]+	C₃₆H₆₄O₅	13.7051	16.1	576.475	2	DG 33:3	Fatty Acyls	Lineolic acids and derivatives	80.2576	1.80258	0.000130006	0.0030791	1.78909
GM/LC-MS	[M+H]+	C₁₈H₃₂O₂	7.86402	16.24	280.24	3	octadecadienoic acid	Fatty Acyls	Lineolic acids and derivatives	87.1184	1.87118	7.19801e-06	0.000809776	1.9647
GC/MS	---	C₂₁H₄₀O₂	6.74505	20.297	280.43	2	Linoleic acid	Fatty Acyls	Lineolic acids and derivatives	37.3606	1.37361	0.00400421	0.0440463	1.08329
GC/MS	---	C₂₀H₄₂O₂	5.73975	19.674	270.45	2	Heptadecanoic acid	Fatty Acyls	Fatty acids and conjugates	30.6871	1.30687	0.0494301	0.228939	#N/A
GC/MS	---	C₁₆H₃₂O₂	5.57158	18.763	256.42	2	palmitic acid	Fatty Acyls	Fatty acids and conjugates	30.0033	1.30003	0.0146388	0.128821	#N/A
GC/MS	---	C₁₄H₂₈O₂	5.19439	16.819	254.43	2	myristic acid	Fatty Acyls	Fatty acids and conjugates	--	--	--	--	--
GC/MS	---	C₁₈H₃₄O₂	4.60238	20.336	282.47	2	elaidic acid	Fatty Acyls	Fatty acids and conjugates	47.2629	1.47263	0.000918182	0.0202	#N/A
GC/MS	---	C₁₆H₃₀O₂	2.8442	18.584	254.41	2	palmitoleic acid	Fatty Acyls	Fatty acids and conjugates	--	--	--	--	--
GC/MS	---	C₁₁H₂₆O₃	2.83047	8.445	118.11	2	2-Hydroxy-3-methylbutyric acid	Fatty Acyls	Fatty acids and conjugates	--	--	--	--	--
GC/MS	---	C₁₉H₄₂O	2.65382	17.937	242.43	2	1-Hexadecanol	Fatty Acyls	Fatty acids and conjugates	10.1752	1.10175	0.211165	0.525525	1.1587
GC/MS	---	C₂₁H₄₆O	2.62527	19.777	270.46	2	Octadecanol	Fatty Acyls	Fatty alcohols	6.20325	1.06203	0.230544	0.525525	1.00259
GC/MS	---	C₈H₁₆O₂	2.05929	9.781	144.21	2	caprylic acid	Fatty Acyls	Fatty acids and conjugates	18.7133	1.18713	4.06451e-05	0.00357677	2.07968
GC/MS	---	C₁₂H₂₆O₂	1.88333	11.104	172.26	2	Nonanoic acid	Fatty Acyls	Fatty acids and conjugates	--	--	--	--	--
GC/MS	---	C₁₂H₂₄O₂	2.31767	14.694	200.32	2	lauric acid	Fatty Acyls	Fatty acid esters	--	--	--	--	--
GM/LC-MS	[M+Na]+	C₂₆H₄₁NO₃	5.31338	12.01	415.309	3	linoleoyl dopamine	Fatty amides	N-acyl amines	15.581	-	0.0736904	0.230282	1.01944
GC/MS	---	C₆H₁₀O₆	2.74698	17.095	180.16	2	L-galactongamma-lactone	Gamma butyrolactones	Gamma butyrolactones	-22.6258	0.773742	0.0452415	0.228939	#N/A
GM/LC-MS	[M+Na]+	C₃₀H₅₈O₅	11.2433	15.9	498.428	2	DG 27:0	Glycerolipids	Diradylglycerols	65.5189	1.65519	0.000381398	0.00660112	1.81619
GM/LC-MS	[M+H-H2O]+	C₂₇H₅₄O₄	6.3769	16.9	442.402	3	1-Monoacylglycerol	Glycerolipids	Monoradylglycerols	145.331	2.45331	3.35327e-05	0.00144075	1.98066
GM/LC-MS	[M+Na]+	C₃₂H₆₀O₆	18.7835	16.59	540.439	3	TG 31:0	Glycerolipids	Triradylcglycerols	119.406	2.19406	1.3724e-06	0.000594275	2.02691
GL/LC-MS	[M+NH4]+	C₅₇H₉₈O₆	5.05238	14.71	878.736	2	TG 54:6	Glycerolipids	Triradylcglycerols	-10.6632	0.893368	0.248897	0.398801	2.3679
GL/LC-MS	[M+NH4]+/[M+H]+	C₅₅H₉₈O₆	3.9946	14.7	854.736	2	TG 52:4	Glycerolipids	Triradylcglycerols	-16.2085	0.837915	0.0726236	0.150957	3.11356
GL/LC-MS	[M+NH4]+	C₅₇H₁₀₄O₆	1.38238	15.71	884.783	2	TG 54:3	Glycerolipids	Triradylcglycerols	-1.97954	0.980205	0.863018	0.931267	2.89677
GL/LC-MS	[M+NH4]+/[M+Na]+	C₅₃H₉₈O₆	2.78864	15.11	830.736	2	TG 50:2	Glycerolipids	Triradylcglycerols	-35.4216	0.645784	0.00331564	0.0178735	6.47763
GL/LC-MS	[M+NH4]+	C₅₃H₁₀₀O₆	2.58341	15.72	832.752	2	TG 50:1	Glycerolipids	Triradylcglycerols	-27.9924	0.720076	0.0409287	0.096295	5.11498
GL/LC-MS	[M+NH4]+	C₅₉H₁₀₀O₆	6.79989	14.71	904.752	3	TG 56:7	Glycerolipids	Triradylcglycerols	-	-	-	-	-
GL/LC-MS	[M+NH4]+	C₅₁H₉₆O₆	3.28008	15.11	804.721	2	TG 48:1	Glycerolipids	Triradylcglycerols	-54.9919	0.450081	0.00513498	0.0212303	4.62812
GL/LC-MS	[M+NH4]+	C₅₃H₉₆O₆	4.71336	14.65	828.721	2	TG 50:3	Glycerolipids	Triradylcglycerols	-44.3904	0.556096	0.000320079	0.00668751	5.06053
GL/LC-MS	[M+NH4]+	C₅₉H₉₈O₆	2.99519	14.33	902.736	3	TG 56:8	Glycerolipids	Triradylcglycerols	-	-	-	-	-
GL/LC-MS	[M+NH4]+/[M+Na]+	C₅₁H₉₄O₆	4.54028	14.64	802.705	2	TG 48:2	Glycerolipids	Triradylcglycerols	-58.0778	0.419222	0.00183325	0.0155535	4.24605
GL/LC-MS	[M+H-H2O]+	C₆₂H₁₀₆O₆	4.45174	14.35	946.799	3	TG 59:7	Glycerolipids	Triradylcglycerols	-29.5935	0.704065	0.00301007	0.0178735	2.35597
GL/LC-MS	[M+NH4]+	C₅₅H₉₆O₆	6.90393	14.35	852.721	2	TG 52:5	Glycerolipids	Triradylcglycerols	-36.0927	0.639073	0.00334788	0.0178735	2.49134
GL/LC-MS	[M+NH4]+	C₅₅H₁₀₄O₆	6.52902	16.45	860.783	2	TG 52:1	Glycerolipids	Triradylcglycerols	-20.7954	0.792046	0.0494301	0.111218	2.55056
GL/LC-MS	[M+NH4]+	C₅₄H₁₀₀O₆	5.44697	15.39	844.752	2	TG 51:2	Glycerolipids	Triradylcglycerols	-41.5589	0.584411	0.00352822	0.0178735	2.42109
GL/LC-MS	[M+NH4]+	C₅₇H₁₀₆O₆	5.44039	16.43	886.799	2	TG 54:2	Glycerolipids	Triradylcglycerols	-2.86803	0.97132	0.350916	0.515408	1.59001
GL/LC-MS	[M+NH4]+/[M+H]+	C₅₃H₉₄O₆	6.62941	14.26	826.705	2	TG 50:4	Glycerolipids	Triradylcglycerols	-49.9741	0.500259	0.000514209	0.00813835	2.5706
GL/LC-MS	[M+NH4]+	C₅₉H₁₀₆O₆	4.13294	15.77	910.799	2	TG 56:4	Glycerolipids	Triradylcglycerols	-	-	-	-	-
GL/LC-MS	[M+NH4]+	C₅₉H₉₆O₆	3.32939	14.02	900.721	3	TG 56:9	Glycerolipids	Triradylcglycerols	-24.6914	0.753086	0.0842219	0.170867
GL/LC-MS	[M+NH4]+	C₅₁H₉₂O₆	6.4664	14.22	800.689	2	TG 48:3	Glycerolipids	Triradylcglycerols	-55.8419	0.441581	0.000381398	0.00701441	2.26033
GL/LC-MS	[M+NH4]+	C₅₇H₁₀₂O₆	6.4274	15.39	882.768	2	TG 54:4	Glycerolipids	Triradylcglycerols	-37.3828	0.626172	0.0104589	0.0344289	2.11877
GL/LC-MS	[M+NH4]+	C₅₇H₉₆O₆	6.79083	14.02	876.721	3	TG 54:7	Glycerolipids	Triradylcglycerols	-27.9441	0.720559	0.0593657	0.128449
GL/LC-MS	[M+NH4]+	C₅₂H₉₆O₆	6.38265	14.85	816.721	2	TG 49:2	Glycerolipids	Triradylcglycerols	-47.6485	0.523515	0.000918182	0.0117694	1.7177
GL/LC-MS	[M+NH4]+	C₅₆H₁₀₂O₆	3.94561	15.46	870.768	2	TG 53:3	Glycerolipids	Triradylcglycerols	-28.3458	0.716542	0.0109836	0.0357758	1.41262
GL/LC-MS	[M+NH4]+	C₅₃H₁₀₂O₆	5.89459	16.47	834.768	2	TG 50:0	Glycerolipids	Triradylcglycerols	-31.2449	0.687551	0.016328	0.0474691	1.51179
GL/LC-MS	[M+NH4]+	C₄₉H₉₀O₆	7.04072	14.2	774.674	2	TG 46:2	Glycerolipids	Triradylcglycerols	-54.5677	0.454323	0.00160119	0.014259	1.67643
GL/LC-MS	[M+NH4]+	C₅₄H₉₈O₆	6.06727	14.9	842.736	2	TG 51:3	Glycerolipids	Triradylcglycerols	-41.3962	0.586038	0.000196177	0.00533433	1.79871
GL/LC-MS	[M+NH4]+	C₅₄H₉₆O₆	5.13473	14.47	842.4	2	TG 51:4	Glycerolipids	Triradylcglycerols	-44.8983	0.551017	0.000153629	0.00519879	1.08568
GL/LC-MS	[M+NH4]+	C₅₁H₉₈O₆	3.56992	15.73	810.4	2	TG 48:0	Glycerolipids	Triradylcglycerols	-38.5786	0.614214	0.0117161	0.0371229	2.37334
GL/LC-MS	[M+NH4]+/[M+H]+	C₅₅H₉₄O₆	8.10725	14.09	868.4	2	TG 52:6	Glycerolipids	Triradylcglycerols	-43.7254	0.562746	0.00160119	0.014259	1.11907
GL/LC-MS	[M+NH4]+	C₅₃H₉₀O₆	3.37964	13.88	842.4	3	TG 50:6	Glycerolipids	Triradylcglycerols	-52.9021	0.470979	0.000381398	0.00701441	1.02182
GL/LC-MS	[M+NH4]+	C₅₄H₁₀₂O₆	6.22427	16.07	860.4	2	TG 51:1	Glycerolipids	Triradylcglycerols	-42.0285	0.579715	0.00513498	0.0212303	1.1777
GL/LC-MS	[M+NH4]+	C₅₃H₉₂O₆	6.43781	13.96	836.4	2	TG 50:5	Glycerolipids	Triradylcglycerols	-52.2071	0.477929	0.000514209	0.00813835	1.18243
GL/LC-MS	[M+NH4]+	C₅₆H₁₀₄O₆	4.08268	16.04	876.4	3	TG 53:2	Glycerolipids	Triradylcglycerols	-26.8906	0.731094	0.00737632	0.0268981	1.22809
GL/LC-MS	[M+NH4]+	C₅₁H₉₀O₆	5.56487	13.88	806.4	2	TG 48:4	Glycerolipids	Triradylcglycerols	-54.6526	0.453474	0.000240929	0.00550881	1.04279
GL/LC-MS	[M+NH4]+	C₅₂H₉₈O₆	6.08948	15.41	846.4	2	TG 49:1	Glycerolipids	Triradylcglycerols	-45.7604	0.542396	0.00352822	0.0178735	1.70737
GL/LC-MS	[M+NH4]+	C₄₇H₈₈O₆	8.742	14.17	758.4	2	TG 44:1	Glycerolipids	Triradylcglycerols	-50.4058	0.495942	0.00400421	0.0189249	1.10454
GL/LC-MS	[M+NH4]+	C₄₉H₉₄O₆	3.42851	15.12	784.4	2	TG 46:0	Glycerolipids	Triradylcglycerols	-50.7467	0.492533	0.00400421	0.0189249	1.8286
GL/LC-MS	[M+NH4]+	C₄₇H₉₀O₆	7.14749	14.6	732.4	3	TG 44:0	Glycerolipids	Triradylcglycerols	-45.4402	0.545598	0.00400421	0.0189249	1.07354
GL/LC-MS	[M+NH4]+	C₄₉H₉₂O₆	5.65203	14.6	786.4	2	TG 46:1	Glycerolipids	Triradylcglycerols	-57.1108	0.428892	0.00352822	0.0178735	2.36446
GC/MS	---	C₂₅H₅₄O₄	7.87161	23.157	327.52	2	2-Palmitoylglycerol	Glycerolipids	Monoradylglycerols	16.8142	1.16814	0.438909	0.641926	1.09118
GC/MS	---	C₂₁H₄₂O₄	7.25638	24.826	318.54	2	1 monostearin	Glycerolipids	Monoradylglycerols	32.0857	1.32086	0.262763	0.525525	1.13454
GM/LC-MS	[M+H]+	C₂₄H₅₂NO₆P	1.57144	12.04	481.353	3	LPC 16:0	Glycerophosphocholines	Monoalkylglycerophosphocholines	30.4265	1.30426	0.0017173	0.017173	1.45985
GM/LC-MS	[M+H]+	C₂₂H₄₆NO₇P	1.79108	10.22	467.301	2	LPC 14:0	Glycerophospholipids	Glycerophosphocholines	-41.3993	0.586007	0.00580233	0.0367754	1.60533
GM/LC-MS	[M+H]+	C₂₄H₄₈NO₇P	11.2067	10.39	493.317	2	LPC 16:1	Glycerophospholipids	Glycerophosphocholines	-38.3194	0.616806	0.00209586	0.0192477	1.37339
GM/LC-MS	[M+H]+	C₂₆H₄₈NO₇P	3.93161	10.4	517.317	2	LPC 18:3	Glycerophospholipids	Glycerophosphocholines	-40.5431	0.594569	0.000918182	0.0111671	1.54451
GM/LC-MS	[M+H]+	C₂₃H₄₈NO₇P	4.32268	10.66	481.317	2	LPC 15:0	Glycerophospholipids	Glycerophosphocholines	-38.1474	0.618526	0.00239257	0.0215331	1.71095
GM/LC-MS	[M+H]+/[M+K]+	C₂₆H₅₀NO₇P	5.26909	10.9	519.332	2	LPC 18:2	Glycerophospholipids	Glycerophosphocholines	-3.36965	1.00144	0.706031	0.818934	1.00144
GM/LC-MS	[M+H]+	C₂₃H₄₈NO₇P	2.10321	10.93	481.317	2	LPE 18:0	Glycerophospholipids	Glycerophosphocholines	-37.3119	0.626881	0.00139645	0.0142819	1.73829
GM/LC-MS	[M+H]+	C₂₈H₅₀NO₇P	5.14555	10.95	543.332	3	PC 20:4	Glycerophospholipids	Glycerophosphocholines	14.9285	-	0.20155	0.378505	1.02626
GM/LC-MS	[M+H]+	C₂₅H₅₂NO₇P	3.27929	12.18	509.348	2	LPC 17:0	Glycerophospholipids	Glycerophosphocholines	-29.1809	0.708191	0.00352822	0.0283518	1.44674
GM/LC-MS	[M+H]+	C₃₀H₅₄NO₇P	3.44684	12.25	571.364	2	PC 22:4	Glycerophospholipids	Glycerophosphocholines	-0.594688	-	0.960218	0.982041	1.01644
GM/LC-MS	[M+H]+	C₂₈H₅₄NO₇P	2.10509	12.46	547.364	2	PC 20:2	Glycerophospholipids	Glycerophosphocholines	-3.20771	-	0.538383	0.688274	1.00332
GM/LC-MS	[M+H]+	C₂₆H₅₄NO₇P	2.65483	12.93	523.364	2	LPC 18:0	Glycerophospholipids	Glycerophosphocholines	-10.8157	-	0.138763	0.300136	1.09135
GM/LC-MS	[M+H]+/[M+K]+	C₂₆H₅₄NO₆P	3.34017	13.69	507.369	2	PC 17:2	Glycerophospholipids	Glycerophosphocholines	30.7942	1.30794	0.0269288	0.11432	1.23541
GM/LC-MS	[M+H]+	C₂₇H₅₆NO₇P	2.75907	14.04	537.379	2	PC 19:0	Glycerophospholipids	Glycerophosphocholines	-30.2066	0.697934	0.00109515	0.0123204	1.46732
GM/LC-MS	[M+H]+	C₂₈H₅₈NO₇P	2.61648	14.9	551.395	2	LPC 20:0	Glycerophospholipids	Glycerophosphocholines	-19.4591	-	0.0591705	0.204821
GM/LC-MS	[M+H]+	C₂₃H₄₄NO₇P	2.72416	11.06	477.286	2	LPE 18:2	Glycerophospholipids	Glycerophosphoethanolamines	-20.7901	-	0.0528656	0.188806	1.07859
GM/LC-MS	[M+H]+	C₂₁H₄₄NO₇P	1.55127	11.59	453.286	2	LPE 16:0	Glycerophospholipids	Glycerophosphoethanolamines	-26.4787	0.735213	0.00283683	0.0236403	1.56158
GM/LC-MS	[M+H]+	C₃₅H₇₁N₂O₆P	4.03606	16.5	646.505	3	PE 33:1	Glycerophospholipids	Glycerophosphoethanolamines	-15.3618	-	0.0998905	0.263655
GL/LC-MS	[M+H]+	C₂₆H₅₀NO₇P	1.53437	2.27	519.332	2	PC 18:2	Glycerophospholipids	Glycerophosphocholines	-	-	-	-	-
GL/LC-MS	[M+H]+	C₄₂H₈₂NO₇P	7.47881	10.56	743.583	2	PC 34:2	Glycerophospholipids	Glycerophosphocholines	88.9951	1.88995	2.4209e-08	1.02404e-05	1.43761
GL/LC-MS	[M+H]+	C₂₆H₅₄NO₇P	1.50907	3.89	523.364	2	PC 18:0	Glycerophospholipids	Glycerophosphocholines	-14.5447	0.854553	0.0222204	0.060914
GL/LC-MS	[M+H]+	C₂₆H₅₂NO₇P	1.82072	3.01	521.348	2	PC 18:1	Glycerophospholipids	Glycerophosphocholines	-	-	-	-	-
GL/LC-MS	[M+H]+	C₄₁H₇₄NO₇P	3.50292	10.2	723.52	2	PE 36:5	Glycerophospholipids	Glycerophosphoethanolamines	53.5988	1.53599	0.000215035	0.00550881
GL/LC-MS	[M+H]+	C₄₃H₇₈NO₇P	3.44279	12.2	751.552	2	PE 38:5	Glycerophospholipids	Glycerophosphoethanolamines	48.2567	1.48257	0.000180959	0.00533433	1.53634
GL/LC-MS	[M+H]+	C₄₃H₇₆NO₇P	2.23939	10.53	749.536	2	PE 38:6	Glycerophospholipids	Glycerophosphoethanolamines	67.9315	1.67931	1.14593e-06	0.000127466	1.16458
GL/LC-MS	[M+H]+	C₄₄H₈₄NO₇P	2.50157	10.84	769.598	2	PC 36:3	Glycerophospholipids	Glycerophosphocholines	68.8529	1.68853	7.5439e-09	6.38214e-06
GL/LC-MS	[M+H]+	C₂₈H₅₀NO₇P	3.48644	2.2	543.332	2	LPC 20:4	Glycerophospholipids	Glycerophosphocholines	-	-	-	-	-
GL/LC-MS	[M+H]+	C₄₆H₈₀NO₈P	2.25674	7.84	805.562	2	PC 38:6	Glycerophospholipids	Glycerophosphocholines	-	-	-	-	-
GL/LC-MS	[M+H]+	C₄₄H₈₀NO₇P	1.33403	9.83	765.567	2	PC 36:5	Glycerophospholipids	Glycerophosphocholines	61.8719	1.61872	2.36372e-05	0.00122919	1.94234
GL/LC-MS	[M+H]+	C₄₄H₈₂NO₇P	1.21747	10.23	767.583	2	PC 36:4	Glycerophospholipids	Glycerophosphocholines	76.738	1.76738	8.45591e-07	0.000119228	2.69887
GL/LC-MS	[M+H]+	C₄₆H₈₄NO₇P	4.83638	10.5	793.598	2	PC 38:5	Glycerophospholipids	Glycerophosphocholines	76.4267	1.76427	1.26119e-06	0.000127466	2.112
GL/LC-MS	[M+H]+	C₄₄H₈₆NO₈P	3.29996	12.36	785.1	2	PC 36:1	Glycerophospholipids	Glycerophosphocholines	-13.2594	0.867406	0.168358	0.297351	1.84465
GL/LC-MS	[M+H]+	C₄₂H₇₈NO₈P	2.50979	7.96	759.1	2	PC 34:3	Glycerophospholipids	Glycerophosphocholines	-32.6971	0.673029	0.000182009	0.00533433	1.24784
GL/LC-MS	[M+H]+	C₄₀H₇₈NO₈P	1.24469	8.59	733.1	2	PC 32:1	Glycerophospholipids	Glycerophosphocholines	-41.5336	0.584664	0.00932317	0.0319328	2.08664
GC/MS	---	C₁₀H₂₄O₃	1.28443	8.352	129.12	2	3-Hydroxybutyric acid	Hydroxy acids and derivatives	Beta hydroxy acids and derivatives	8.9822	1.08982	0.0224647	0.152069	#N/A
GC/MS	---	C₁₇H₂₇NO₂	6.53669	19.265	189.16	2	3-Indolepropionicacid	Indoles and derivatives	Indolyl carboxylic acids and derivatives	-66.9168	0.330832	0.00160119	0.0234841	#N/A
GC/MS	---	C₁₂H₃₆O₇P₂	0.792948	15.066	60.06	2	pyrophosphate	Non-metal pyrophosphates	Non-metal pyrophosphates	10.5597	1.1056	0.0337002	0.197708	1.55019
GM/LC-MS	[M+H]+	C₁₈H₃₄O₃	10.9497	16	298.251	3	oxoctadecanoic acid	Octadecanoids	Other Octadecanoids	84.4469	1.84447	2.45457e-05	0.00144075	1.97235
GC/MS	---	CH₄N₂O	1.2476	9.429	92.09	2	urea	Organic carbonic acids and derivatives	Ureas	8.38092	1.08381	0.169473	0.497122	1.02648
GC/MS	---	C₁₅H₃₉NO₃	7.92554	14.511	149.17	2	Triethanolamine	Organonitrogen compounds	Amines	-14.196	0.85804	0.0494301	0.228939	#N/A
GC/MS	---	C₇H₁₄O₆	6.46608	16.684	180.16	2	methyl-beta-D-galactopyranoside	Organooxygen compounds	Carbohydrates and carbohydrate conjugates	--	--	--	--	--
GC/MS	---	C₆H₁₂O₆	3.00092	17.543	180.16	2	D-glucose / D (+) galactose / gluconic acid	Organooxygen compounds	Carbohydrates and carbohydrate conjugates	26.687	1.26687	0.021809	0.152069	1.35217
GC/MS	---	C₇H₁₂O₆	2.91273	17.406	194.14	2	glucuronic acid	Organooxygen compounds	Carbohydrates and carbohydrate conjugates	--	--	--	--	--
GC/MS	---	C₂₄H₆₀O₆	2.51956	19.528	180.16	2	MyInositol	Organooxygen compounds	Alcohols and polyols	-10.0679	0.899321	0.0709048	0.283619	1.16446
GC/MS	---	C₁₂H₃₂O₃	1.59168	10.04	162.13	2	Glycerol	Organooxygen compounds	Carbohydrates and carbohydrate conjugates	30.5686	1.30569	0.0249147	0.156607	1.10748
GC/MS	---	C₂₂H₅₅NO₆	1.56787	17.99	92.09	2	D-Allose	Organooxygen compounds	Carbohydrates and carbohydrate conjugates	7.5303	1.0753	0.241607	0.525525	1.0949
GC/MS	---	C₂₂H₅₃NO₇	2.22903	18.069	196.15	2	gluconic acid	Organooxygen compounds	Carbohydrates and carbohydrate conjugates	41.3593	1.41359	0.0181862	0.145489	1.43172
GC/MS	---	C₁₂H₃₀O₄	1.27281	10.83	104.1	2	Glyceric acid	Organooxygen compounds	Carbohydrates and carbohydrate conjugates	-15.7391	0.842609	0.00400421	0.0440463	1.69979
GC/MS	---	C₁₈H₃₄O₄	5.75141	17.511	182.18	2	4-Hydroxyphenyllactic acid	Phenylpropanoic acids	Phenylpropanoic acids	-22.7401	0.772599	0.00854984	0.0835984	1.40754
GM/LC-MS	[M+H]+	C₂₈H₄₈O₃	11.196	15.82	432.36	3	Hydroxy-gama-tocopherone	Prenol lipids	Diterpenoids	51.7385	1.51738	0.000456979	0.00761632	1.79826
GC/MS	---	C₁₀H₂₁NO₃	1.62787	9.146	130.13	2	2-Ketoisocaproic acid N-MO	Short-chain keto acids and derivatives	Short-chain keto acids and derivatives	6.07833	1.06078	0.257935	0.525525	1.07537
GL/LC-MS	[M+H]+	C₄₁H₈₃N₂O₆P	3.06638	10.29	730.599	2	SM 36:1	Sphingolipids	Phosphosphingolipids	37.2783	1.37278	2.11274e-05	0.00122919	1.30166
GL/LC-MS	[M+H]+	C₄₇H₉₃N₂O₆P	2.02648	12.71	875.6	2	SM 42:4	Sphingolipids	Phosphosphingolipids	20.6428	1.20643	0.00310428	0.0178735	2.45934
GM/LC-MS	[M+H]+	C₃₂H₅₄O₆	9.59801	15.12	534.392	3	Cholesteryl- glucoside	Steroid conjugates	Other Steroid conjugates	58.8742	1.58874	0.000178211	0.00400974	1.81977
GM/LC-MS	[M+H]+	C₂₇H₄₅O₆	5.0531	13.6	465.322	3	TetraHCA	Steroids and steroid derivatives	Bile acids, alcohols and derivatives	18.4226	-	0.0967564	0.262291	1.0974
GM/LC-MS	[M+H]+	C₃₀H₅₂O₆	4.7516	14.51	508.376	3	acetoxy-methylcholestan-tetrol	Sterols	Ergosterols and C24-methyl derivatives	64.5436	1.64544	0.000595734	0.00893601	1.61415
GL/LC-MS	[M+H]+	C₄₇H₇₆O₂	3.34404	15.49	650.9	3	20:4 Cholesteryl ester	Sterols	Steryl esters	41.8723	1.41872	0.00160119	0.014259	2.72796

## Sheet: Table S6
Tittle	Supplementary Table 6: LION Enrichment Analysis of Lipid Metabolic Pathways
Description	This table presents the results of the LION/web enrichment analysis, which highlights upregulated pathways involved in lipid droplet formation, lipid storage, and glycolipid synthesis, among other metabolic processes. The analysis includes lipids identified through lipidomics, such as specific triglyceride (TG) species (e.g., TG54:6, TG52:4, and TG54:3)
Term ID	Discription	Annotated	p-value	FDR q-value	ES	Regulated
LION:0000467	contains ether-bond	9	8e-09	7.2e-08	0.97561	UP
LION:0000622	triacylglycerols [GL0301]	34	1.4e-06	6.3e-06	-0.757353	DOWN
LION:0000095	headgroup with positive charge / zwitter-ion	15	7.4e-06	2.22e-05	0.72381	UP
LION:0000031	1-alkyl,2-acylglycerophosphocholines [GP0102]	6	2.6e-05	5.85e-05	0.909091	UP
LION:0000003	glycerophospholipids [GP]	13	0.00011	0.000165	0.675676	UP
LION:0012080	endoplasmic reticulum (ER)	13	0.00011	0.000165	0.675676	UP
LION:0000010	glycerophosphocholines [GP01]	10	0.00213	0.00274	0.625	UP
LION:0000039	1-alkyl,2-acylglycerophosphoethanolamines [GP0202]	3	0.00857	0.00964	0.87234	UP
LION:0000030	diacylglycerophosphocholines [GP0101]	4	0.15762	0.158	0.543478	UP
